# Supplementary material for: Serpula and Spiraserpula (Polychaeta, Serpulidae) from the Tropical Western Atlantic and Gulf of Guinea
Source: Zookeys. 2012 May 30;(198):1–23. doi: 10.3897/zookeys.198.3030 (PMC3368254; doi:10.3897/zookeys.198.3030)
Supplement: XML Treatment for Serpula madrigalae [file zookeys.198.3030-treatment1.xml]

<!DOCTYPE tp:taxon-treatment
  PUBLIC "-//TaxonX//DTD Taxonomic Treatment Publishing DTD v0 20100105//EN" "tax-treatment-NSO.dtd">
<tp:taxon-treatment xmlns:tp="http://www.plazi.org/taxpub"><tp:treatment-meta><mixed-citation publication-type="journal"><person-group><name><surname>Bastida-Zavala</surname><given-names>Rolando</given-names></name></person-group><article-title>
                    <italic>Serpula</italic> and 
                    <italic>Spiraserpula</italic> (Polychaeta, Serpulidae) from the Tropical Western Atlantic and Gulf of Guinea</article-title><source>Zookeys</source><day>30</day><month>5</month><year>2012</year><volume>2012</volume><issue>198</issue><fpage>1</fpage><lpage>23</lpage><pub-id pub-id-type="doi">10.3897/zookeys.198.3030</pub-id></mixed-citation></tp:treatment-meta><tp:nomenclature><tp:taxon-name>
                            <tp:taxon-name-part taxon-name-part-type="genus">Serpula</tp:taxon-name-part>
                            <tp:taxon-name-part taxon-name-part-type="species">madrigalae</tp:taxon-name-part>
                        <object-id xmlns:xlink="http://www.w3.org/1999/xlink" xlink:type="simple">urn:lsid:zoobank.org:act:1EACCEA3-111D-4F4A-AF5B-CD03E15FBF6C</object-id>
								<object-id xmlns:xlink="http://www.w3.org/1999/xlink" xlink:type="simple">http://species-id.net/wiki/Serpula_madrigalae</object-id>
								</tp:taxon-name><tp:taxon-status xmlns:xlink="http://www.w3.org/1999/xlink" xlink:type="simple">sp. n.</tp:taxon-status><xref ref-type="fig" rid="F1">Figs 1A–D</xref><xref ref-type="fig" rid="F2">2A–G</xref><xref ref-type="fig" rid="F5">5</xref><xref ref-type="fig" rid="F6">6</xref></tp:nomenclature><tp:treatment-sec sec-type="Type locality"><title>Type locality.</title><p><bold>Turks and Caicos.</bold> East of Caicos Island.</p></tp:treatment-sec><tp:treatment-sec sec-type="Type material"><title>Type material.</title><p><bold>Turks and Caicos.</bold> Holotype (USNM 1157006), RV Pillsbury, cruise 7106, sta. 1423, <named-content xmlns:xlink="http://www.w3.org/1999/xlink" content-type="dwc:verbatimCoordinates" xlink:type="simple">21°41'N, 71°23'W</named-content>, 10-feet otter trawl, 18 m, July 19, 1971 (ex UMML 22.1054).</p></tp:treatment-sec><tp:treatment-sec sec-type="Description"><title>Description.</title><p>Tube color greenish yellow (<xref ref-type="fig" rid="F2">Fig. 2A–B</xref>); with five longitudinal ridges, lateral-most ridges larger than middle ones (<xref ref-type="fig" rid="F1">Figs 1C–D</xref>, <xref ref-type="fig" rid="F2">2A–B</xref>); lacking transverse ridges and peristomes; with four rows of alveoli, more evident between dorsal-most longitudinal ridges (<xref ref-type="fig" rid="F1">Figs 1C</xref>, <xref ref-type="fig" rid="F2">2A–B</xref>).</p><p>Body yellowish-brown, branchial crown and operculum yellow pale (preserved material only, <xref ref-type="fig" rid="F2">Fig. 2C</xref>). TL= 20 mm; THW= 1.6 mm. Branchial crown with 18 radioles in each lobe; lacking branchial membrane.</p><p>Peduncle smooth, with well-defined constriction (<xref ref-type="fig" rid="F2">Fig. 2D</xref>); inserted in left lobe. Club-shaped pseudoperculum present.</p><p>Operculum with moderately long, shallow, symmetrical funnel; lacking bulbous basal part (<xref ref-type="fig" rid="F1">Figs 1A</xref>, <xref ref-type="fig" rid="F2">2D–E</xref>). OL= 2.3 mm, OD= 1.4 mm. Interradial grooves 1/3 of funnel length (<xref ref-type="fig" rid="F1">Figs 1A</xref>, <xref ref-type="fig" rid="F2">2E</xref>). Funnel has 17 radii with rounded tips. Opercular inner surface with irregular tubercles (<xref ref-type="fig" rid="F1">Figs 1B</xref>, <xref ref-type="fig" rid="F2">2D</xref>).</p><p>Collar thick, with short ventral and dorsal lobes. Thorax consists of seven chaetigers. Collar chaetal fascicles symmetrical with regard to size and composition, unlike in some specimens of <italic><tp:taxon-name>Serpula vossae</tp:taxon-name></italic> sp. n. Bayonet chaetae with two blunt-elongate teeth, distal blade smooth, lacking proximal rasp (<xref ref-type="fig" rid="F2">Figs 2F</xref>); hooded (capillary) chaetae present (<xref ref-type="fig" rid="F2">Fig. 2G</xref>).</p><p>Thoracic membranes well developed, narrowing toward to last thoracic chaetigers, fused ventrally, forming a short apron. Remaining six thoracic chaetigers with hooded (limbate) chaetae of two sizes; saw-shaped uncini.</p><p>Anterior part of abdomen lacking distinct achaetous region. Anterior and middle abdominal chaetigers with flat-trumpet chaetae. Posterior chaetigers with ‘capillary’ chaetae. Anterior and posterior uncini saw-shaped.</p><fig id="F1" position="float" orientation="portrait"><label>Figure 1.</label><caption><p><bold>A–D</bold> <italic><tp:taxon-name>Serpula madrigalae</tp:taxon-name></italic> sp. n., from Turks and Caicos Islands, USNM 1157006, holotype <bold>A–B</bold> operculum in lateral and aboral views <bold>C–D</bold> tube in dorsal and frontal views <bold>E–F</bold> <italic><tp:taxon-name>Serpula</tp:taxon-name></italic> cf. <italic>vermicularis</italic>, from Nigeria, UMML 22.545 <bold>E–F</bold> operculum in lateral and aboral views.</p></caption><graphic xmlns:xlink="http://www.w3.org/1999/xlink" xlink:href="ZooKeys-198-001-g001.jpg" position="float" orientation="portrait" xlink:type="simple"/></fig><fig id="F2" position="float" orientation="portrait"><label>Figure 2.</label><caption><p><bold>A–G</bold> <italic><tp:taxon-name>Serpula madrigalae</tp:taxon-name></italic> sp. n., from Turks and Caicos, USNM 1157006, holotype <bold>A–B</bold> tube and detail <bold>C</bold> entire body <bold>D–E</bold> operculum, in aboral and lateral views <bold>F</bold> bayonet chaetae <bold>G</bold> hooded (capillary) chaetae <bold>H–J</bold> <italic><tp:taxon-name>Serpula</tp:taxon-name></italic> cf. <italic>vermicularis</italic>, from Nigeria, UMML 22.545 <bold>H–I</bold> two distinct opercula in lateral and aboral views <bold>J</bold> bayonet chaetae.</p></caption><graphic xmlns:xlink="http://www.w3.org/1999/xlink" xlink:href="ZooKeys-198-001-g002.jpg" position="float" orientation="portrait" xlink:type="simple"/></fig></tp:treatment-sec><tp:treatment-sec sec-type="Etymology"><title>Etymology.</title><p>Named after my wife, Dr Socorro García-Madrigal, a specialist on crustaceans, who gave me the necessary encouragement and time to undertake this research.</p></tp:treatment-sec><tp:treatment-sec sec-type="Distribution"><title>Distribution.</title><p>Only recorded from the vicinity of Caicos Island, Turks and Caicos Islands (<xref ref-type="fig" rid="F6">Fig. 6</xref>).</p></tp:treatment-sec><tp:treatment-sec sec-type="Ecology"><title>Ecology.</title><p>Sublittoral, 18 m. In the same sample there were other serpulids: <italic><tp:taxon-name>Pomatostegus stellatus</tp:taxon-name></italic>, <italic><tp:taxon-name>Pseudovermilia multispinosa</tp:taxon-name></italic>, <italic><tp:taxon-name>Spirobranchus giganteus</tp:taxon-name></italic>, and <italic><tp:taxon-name>Vermiliopsis annulituba</tp:taxon-name></italic>.</p></tp:treatment-sec><tp:treatment-sec sec-type="Remarks"><title>Remarks.</title><p><italic><tp:taxon-name>Serpula madrigalae</tp:taxon-name></italic> sp. n. resembles other <italic><tp:taxon-name>Serpula</tp:taxon-name></italic> species with symmetrical,moderately long and shallow funnels, such as <italic><tp:taxon-name>Serpula cavernicola</tp:taxon-name></italic>, <italic><tp:taxon-name>Serpula granulosa</tp:taxon-name></italic> Marenzeller, 1884, <italic><tp:taxon-name>Serpula israelitica</tp:taxon-name></italic> Amoureux, 1976, <italic><tp:taxon-name>Serpula jukesii</tp:taxon-name></italic> Baird, 1865, <italic><tp:taxon-name>Serpula narconensis</tp:taxon-name></italic> Baird, 1865, <italic><tp:taxon-name>Serpula oshimae</tp:taxon-name></italic> Imajima &amp; ten Hove, 1984, <italic><tp:taxon-name>Serpula tetratropia</tp:taxon-name></italic> Imajima &amp; ten Hove, <!--PageBreak-->1984, <italic><tp:taxon-name>Serpula vermicularis</tp:taxon-name></italic> Linnaeus, 1767, and <italic><tp:taxon-name>Serpula zelandica</tp:taxon-name></italic> Baird, 1865. However, <italic><tp:taxon-name>Serpula madrigalae</tp:taxon-name></italic> sp. n. differs from all other <italic><tp:taxon-name>Serpula</tp:taxon-name></italic> species with regard to its characteristic tube which has five longitudinal ridges and four rows of alveoli (<xref ref-type="fig" rid="F1">Figs 1C–D</xref>, <xref ref-type="fig" rid="F2">2A–B</xref>).</p><p><italic><tp:taxon-name>Serpula madrigalae</tp:taxon-name></italic> sp. n. resembles <italic><tp:taxon-name>Serpula vermicularis granulosa</tp:taxon-name></italic>, in having tubercles on the internal surface of the operculum; however, the diagnosis of the latter species<!--PageBreak--><!--PageBreak--> was brief (<xref ref-type="bibr" rid="B8">Day 1973</xref>). At least <italic><tp:taxon-name>Serpula madrigalae</tp:taxon-name></italic> sp. n. differs by the tube with five longitudinal ridges and four rows of alveoli (<xref ref-type="fig" rid="F1">Figs 1C–D</xref>, <xref ref-type="fig" rid="F2">2A–B</xref>), while <italic><tp:taxon-name>Serpula vermicularis granulosa</tp:taxon-name></italic> is “faintly ridged” (<xref ref-type="bibr" rid="B8">Day 1973</xref>:131); also, <xref ref-type="bibr" rid="B8">Day (1973)</xref> mentioned more opercular radii (20–40) than present in <italic><tp:taxon-name>Serpula madrigalae</tp:taxon-name></italic> sp. n. (17, <xref ref-type="fig" rid="F1">Figs 1B</xref>, <xref ref-type="fig" rid="F5">5</xref>).</p><p><italic><tp:taxon-name>Serpula madrigalae</tp:taxon-name></italic> sp. n. also resembles <italic><tp:taxon-name>Serpula</tp:taxon-name></italic> sp. A, from the northeastern part of the Gulf of Mexico, with regard to the shape of the operculum, the number of radii and the depths from which they were collected. However, they differ with regards to other features: <italic><tp:taxon-name>Serpula madrigalae</tp:taxon-name></italic> sp. n. has irregular tubercles on the internal surface of the operculum (<xref ref-type="fig" rid="F1">Figs 1B</xref>, <xref ref-type="fig" rid="F2">2D</xref>) and lacks a proximal rasp in the bayonet chaetae (<xref ref-type="fig" rid="F2">Fig. 2F</xref>), while <italic><tp:taxon-name>Serpula</tp:taxon-name></italic> sp. A lacks tubercles (<xref ref-type="bibr" rid="B13">ten Hove and Wolf 1984</xref>, Fig. 55–8a) and has bayonet chaetae with a proximal rasp. Additionally, <xref ref-type="bibr" rid="B13">ten Hove and Wolf (1984)</xref> mentioned that all the specimens lacked their tubes. Hence is not possible to assign the specimens recorded as <italic><tp:taxon-name>Serpula</tp:taxon-name></italic> sp. A. to <italic><tp:taxon-name>Serpula madrigalae</tp:taxon-name></italic> sp. n.</p></tp:treatment-sec><tp:treatment-sec><!--Section generated to contain objects referenced in tp:taxon-treatment.--><fig id="F5" position="float" orientation="portrait"><label>Figure 5.</label><caption><p>Exploratory analysis of the number of opercular radii and body length ratio: <italic><tp:taxon-name>Serpula madrigalae</tp:taxon-name></italic> sp. n. (n= 1, only for reference), <italic><tp:taxon-name>Serpula vossae</tp:taxon-name></italic> sp. n. (n= 7), and <italic><tp:taxon-name>Serpula</tp:taxon-name></italic> cf. <italic>vermicularis</italic> (n= 4).</p></caption><graphic xmlns:xlink="http://www.w3.org/1999/xlink" xlink:href="ZooKeys-198-001-g005.jpg" position="float" orientation="portrait" xlink:type="simple"/></fig><fig id="F6" position="float" orientation="portrait"><label>Figure 6.</label><caption><p>Distribution of <italic><tp:taxon-name>Serpula madrigalae</tp:taxon-name></italic> sp. n., <italic><tp:taxon-name>Serpula vossae</tp:taxon-name></italic> sp. n., and <italic><tp:taxon-name>Serpula</tp:taxon-name></italic> cf. <italic>vermicularis</italic>.</p></caption><graphic xmlns:xlink="http://www.w3.org/1999/xlink" xlink:href="ZooKeys-198-001-g006.jpg" position="float" orientation="portrait" xlink:type="simple"/></fig></tp:treatment-sec><ref-list><ref id="B8"><mixed-citation xmlns:xlink="http://www.w3.org/1999/xlink" xlink:type="simple"><person-group><name name-style="western"><surname>Day</surname><given-names>JH</given-names></name></person-group> (<year>1973</year>)<source> New Polychaeta from Beaufort with a key to all species recorded from North Carolina.</source><publisher-name>NOAA Technical Report</publisher-name>, <publisher-loc>Seattle</publisher-loc>, <lpage>140</lpage> pp.</mixed-citation></ref><ref id="B13"><mixed-citation xmlns:xlink="http://www.w3.org/1999/xlink" xlink:type="simple"><person-group><name name-style="western"><surname>ten Hove</surname><given-names>HA</given-names></name><name name-style="western"><surname>Wolf</surname><given-names>PS</given-names></name></person-group> (<year>1984</year>)<source> Family Serpulidae Johnston, 1865. In: Uebelacker JM, Johnson PG (Eds), Taxonomic guide to the polychaetes of the northern Gulf of Mexico, Barry A. Vittor, Mobile, Vol 7, 55.1–55.34</source></mixed-citation></ref></ref-list></tp:taxon-treatment>
