# Supplementary material for: Serpula and Spiraserpula (Polychaeta, Serpulidae) from the Tropical Western Atlantic and Gulf of Guinea
Source: Zookeys. 2012 May 30;(198):1–23. doi: 10.3897/zookeys.198.3030 (PMC3368254; doi:10.3897/zookeys.198.3030)
Supplement: XML Treatment for Serpula vossae [file zookeys.198.3030-treatment2.xml]

<!DOCTYPE tp:taxon-treatment
  PUBLIC "-//TaxonX//DTD Taxonomic Treatment Publishing DTD v0 20100105//EN" "tax-treatment-NSO.dtd">
<tp:taxon-treatment xmlns:tp="http://www.plazi.org/taxpub"><tp:treatment-meta><mixed-citation publication-type="journal"><person-group><name><surname>Bastida-Zavala</surname><given-names>Rolando</given-names></name></person-group><article-title>
                    <italic>Serpula</italic> and 
                    <italic>Spiraserpula</italic> (Polychaeta, Serpulidae) from the Tropical Western Atlantic and Gulf of Guinea</article-title><source>Zookeys</source><day>30</day><month>5</month><year>2012</year><volume>2012</volume><issue>198</issue><fpage>1</fpage><lpage>23</lpage><pub-id pub-id-type="doi">10.3897/zookeys.198.3030</pub-id></mixed-citation></tp:treatment-meta><tp:nomenclature><tp:taxon-name>
                            <tp:taxon-name-part taxon-name-part-type="genus">Serpula</tp:taxon-name-part>
                            <tp:taxon-name-part taxon-name-part-type="species">vossae</tp:taxon-name-part>
                        <object-id xmlns:xlink="http://www.w3.org/1999/xlink" xlink:type="simple">urn:lsid:zoobank.org:act:3165E4EF-A4B8-47B2-B500-D5C8C1557646</object-id>
								<object-id xmlns:xlink="http://www.w3.org/1999/xlink" xlink:type="simple">http://species-id.net/wiki/Serpula_vossae</object-id>
								</tp:taxon-name><tp:taxon-status xmlns:xlink="http://www.w3.org/1999/xlink" xlink:type="simple">sp. n.</tp:taxon-status><xref ref-type="fig" rid="F3">Figs 3A–D</xref><xref ref-type="fig" rid="F4">4A–J</xref><xref ref-type="fig" rid="F5">5</xref><xref ref-type="fig" rid="F6">6</xref><tp:nomenclature-citation-list><tp:nomenclature-citation><tp:taxon-name>Serpula</tp:taxon-name><comment> sp. Bastida-Zavala and Salazar-Vallejo, 2000:852–854, fig. 4B–K.</comment></tp:nomenclature-citation></tp:nomenclature-citation-list></tp:nomenclature><tp:treatment-sec sec-type="Type locality"><title>Type locality.</title><p><bold>Honduras.</bold> Southwest of Honduras.</p></tp:treatment-sec><tp:treatment-sec sec-type="Type material"><title>Type material.</title><p>Holotype (USNM 1157004), RV Pillsbury, cruise 6802, sta. 629, <named-content xmlns:xlink="http://www.w3.org/1999/xlink" content-type="dwc:verbatimCoordinates" xlink:type="simple">15°58'N, 86°09'W</named-content>, 40 m, March 21, 1968 (ex UMML 22.611); paratype (USNM 1157005), RV Pillsbury, cruise 6802, sta. 628, Honduras, East of Cayos Cochinos, <named-content xmlns:xlink="http://www.w3.org/1999/xlink" content-type="dwc:verbatimCoordinates" xlink:type="simple">15°57'N, 86°15'W</named-content>, 47 m, March 21, 1968 (ex UMML 22.610).</p></tp:treatment-sec><tp:treatment-sec sec-type="Additional material"><title>Additional material.</title><p><bold>Guatemala.</bold> One complete specimen (UMML 22.1053) RV Pillsbury, cruise 6802, sta. 613, West of Punta Cortes, <named-content xmlns:xlink="http://www.w3.org/1999/xlink" content-type="dwc:verbatimCoordinates" xlink:type="simple">15°58'N, 88°20'W</named-content>, 10-feet otter trawl, 39 m, March 19, 1968. <bold>México.</bold> One complete specimen (ECOSUR s.n.) RV Edwin Link sta. 2792, 13 km from East of Isla Mujeres, Quintana Roo, <named-content xmlns:xlink="http://www.w3.org/1999/xlink" content-type="dwc:verbatimCoordinates" xlink:type="simple">21°14'N, 86°36'W</named-content>, 130 m, August 28, 1990, E. Escobar and L. Soto leg. <bold>Cuba.</bold> One complete specimen (Instituto de Oceanología de Cuba) Cayo Diego Pérez, Golfo de Batabanó, 15 m, July 20, 1988, D. Ibarzábal leg. <bold>Bahamas.</bold> Two complete specimens (UMML 22.435) RV Gerda, cruise 6433, sta. 391, North of Bahamas, <named-content xmlns:xlink="http://www.w3.org/1999/xlink" content-type="dwc:verbatimCoordinates" xlink:type="simple">27°20'N, 79°11'W</named-content>, screen dredge, 68 m, September 19, 1964.</p></tp:treatment-sec><tp:treatment-sec sec-type="Description"><title>Description.</title><p>Tube color brownish, or light brown to white; with 6–8 longitudinal ridges, all similar in size; some tubes with shallow transverse ridges, forming a rugged surface, other tubes lacking transverse ridges; most tubes lacking peristomes, two have only one peristome with appearance of a groove with shallow growth lines. Tubes lacking alveoli (<xref ref-type="fig" rid="F4">Fig. 4A, C–D</xref>).</p><p>Body pale yellow (preserved material only, <xref ref-type="fig" rid="F4">Fig. 4B</xref>). TL= 38.5 mm (n=7, r:20–45.5, µ=36.6 ±10.3); THW= 2 mm (n=7, r:1.5–3.4, µ=2.3 ±0.6). Branchial crown <!--PageBreak-->with 29 radioles (n=7, r:19–37, µ=30.9 ±6.4) left, and 29 right (n=7, r:12–35, µ=30.9 ±8.8); lacking branchial membrane (<xref ref-type="fig" rid="F4">Fig. 4E</xref>).</p><p>Peduncle smooth with insertion on left (n=2) or right (n=5); with shallow (n= 4) to well-defined constriction (n= 3) (<xref ref-type="fig" rid="F3">Figs 3A, C</xref>, <xref ref-type="fig" rid="F4">4H–J</xref>). Pseudoperculum club-shaped, present in all specimens.<!--PageBreak--><!--PageBreak--></p><p>Operculum with long, deep symmetrical funnel; with a slightly bulbous basal part above constriction (<xref ref-type="fig" rid="F3">Figs 3A, C</xref>, <xref ref-type="fig" rid="F4">4H–J</xref>). OL= 3.2 mm (n=7, r:2–4.5, µ=3.3 ±0.8), OD= 2 mm (n=7, r:1.4–2.8, µ=2.3 ±0.5). Interradial grooves 2/3 of funnel length. Funnel with 21 radii (n=7, r:21–33, µ=27.4 ±3.7) with rounded tips (<xref ref-type="fig" rid="F3">Figs 3A, C</xref>, <xref ref-type="fig" rid="F4">4H–J</xref>). Opercular inner surface lacking tubercles (<xref ref-type="fig" rid="F3">Fig. 3A–D</xref>).</p><p>Collar thick, with short ventral and dorsal lobes. Thorax consists of seven chaetigers. Collar fascicles in three specimens asymmetrical with regard to sizes and number of chaetae; right fascicle with larger and more chaetae than left fascicle (<xref ref-type="fig" rid="F4">Fig. 4E</xref>). Bayonet chaetae with two blunt-elongate teeth, distal blade smooth, lacking proximal rasp (<xref ref-type="fig" rid="F4">Fig. 4G</xref>); hooded (capillary) chaetae present.</p><p>Thoracic membranes well developed, narrowing toward last thoracic chaetigers, fused ventrally, forming a short apron. Remaining six thoracic chaetigers with hooded (limbate) chaetae of two sizes; saw-shaped uncini.</p><p>Anterior part of abdomen lacks a distinct achaetous region. Anterior and middle abdominal chaetigers with flat-trumpet chaetae. Posterior chaetigers with ‘capillary’ chaetae. Anterior and posterior uncini saw-shaped.</p><fig id="F3" position="float" orientation="portrait"><label>Figure 3.</label><caption><p><bold>A–D</bold> <italic><tp:taxon-name>Serpula vossae</tp:taxon-name></italic> sp. n., from Honduras, USNM 1157004, holotype <bold>A–B</bold> operculum in lateral and aboral views; from Bahamas, UMML 22.435 <bold>C–D</bold> operculum in lateral and aboral views.</p></caption><graphic xmlns:xlink="http://www.w3.org/1999/xlink" xlink:href="ZooKeys-198-001-g003.jpg" position="float" orientation="portrait" xlink:type="simple"/></fig><fig id="F4" position="float" orientation="portrait"><label>Figure 4.</label><caption><p><bold>A–J</bold> <italic><tp:taxon-name>Serpula vossae</tp:taxon-name></italic> sp. n., from Honduras, USNM 1157004, holotype <bold>A</bold> tube <bold>B</bold> entire body; from Guatemala, UMML 22.1053 <bold>C–D</bold> tube and detail of peristome; from Bahamas, UMML 22.435 <bold>E</bold> collar region; from Cuba, IO <bold>F</bold> radiole with eggs; from Honduras, USNM 1157004, holotype <bold>G</bold>  bayonet chaetae <bold>H</bold> operculum; from Guatemala, UMML 22.1053 <bold>I</bold> operculum; from Bahamas, UMML 22.435 <bold>J</bold> operculum.</p></caption><graphic xmlns:xlink="http://www.w3.org/1999/xlink" xlink:href="ZooKeys-198-001-g004.jpg" position="float" orientation="portrait" xlink:type="simple"/></fig></tp:treatment-sec><tp:treatment-sec sec-type="Variation"><title>Variation.</title><p>Operculum of holotype (USNM 1157004) has roseate radial tips (<xref ref-type="fig" rid="F4">Fig. 4H</xref>); the rest of specimens are yellow to white (<xref ref-type="fig" rid="F4">Fig. 4I–J</xref>). Operculum and radioles of specimen from Guatemala (UMML 22.1053) have hard particles adhered, possibly salt concretions (<xref ref-type="fig" rid="F4">Fig. 4I</xref>); operculum more rigid compared with the other specimens.</p></tp:treatment-sec><tp:treatment-sec sec-type="Etymology"><title>Etymology.</title><p>Named after Professor Nancy Voss, a distinguished cephalopod specialist and Director of the Marine Invertebrate Museum, who generously loaned the serpulid samples from the oceanographic expeditions of the University of Miami.</p></tp:treatment-sec><tp:treatment-sec sec-type="Distribution"><title>Distribution.</title><p>Tropical Caribbean. Bahamas, Cuba, Mexican Caribbean, Guatemala and Honduran Caribbean (<xref ref-type="fig" rid="F6">Fig. 6</xref>).</p></tp:treatment-sec><tp:treatment-sec sec-type="Ecology"><title>Ecology.</title><p>Sublittoral, 15 to 130 m. On rocky and sandy bottoms, and associated with siliceous sponges and several syllid polychaetes specimens. In the same samples, there were other serpulids: <italic><tp:taxon-name>Hyalopomatus</tp:taxon-name></italic> sp., <italic><tp:taxon-name>Hydroides parvus</tp:taxon-name></italic>, <italic><tp:taxon-name>Pomatostegus stellatus</tp:taxon-name></italic>, <italic><tp:taxon-name>Pseudovermilia fuscostriata</tp:taxon-name></italic>, <italic><tp:taxon-name>Pseudovermilia occidentalis</tp:taxon-name></italic>, <italic><tp:taxon-name>Spiraserpula ypsilon</tp:taxon-name></italic>, and a vermetid shell.</p></tp:treatment-sec><tp:treatment-sec sec-type="Reproductive characters"><title>Reproductive characters.</title><p>The specimen from Cayo Diego Pérez, Cuba, has eggs adhering to the pinnules of the radioles. The eggs, circular to slightly oval, are 55–68 µm (<xref ref-type="fig" rid="F4">Fig. 4F</xref>).</p></tp:treatment-sec><tp:treatment-sec sec-type="Remarks"><title>Remarks.</title><p><italic><tp:taxon-name>Serpula vossae</tp:taxon-name></italic> sp. n. resembles other <italic><tp:taxon-name>Serpula</tp:taxon-name></italic> species with long and deep symmetrical funnels, as in <italic><tp:taxon-name>Serpula columbiana</tp:taxon-name></italic> Johnson, 1901, <italic><tp:taxon-name>Serpula concharum</tp:taxon-name></italic> Langerhans, 1880, <italic><tp:taxon-name>Serpula longituba</tp:taxon-name></italic> Imajima, 1979, <italic><tp:taxon-name>Serpula sinica</tp:taxon-name></italic> Wu &amp; Chen, 1979, <italic><tp:taxon-name>Serpula uschakovi</tp:taxon-name></italic> Kupriyanova, 1999, <italic><tp:taxon-name>Serpula vittata</tp:taxon-name></italic> Augener, 1914, and <italic><tp:taxon-name>Serpula watsoni</tp:taxon-name></italic> Willey, 1905. However, <italic><tp:taxon-name>Serpula vossae</tp:taxon-name></italic> sp. n. differs in having an operculum with a smooth inner surface, while <italic><tp:taxon-name>Serpula watsoni</tp:taxon-name></italic> has tubercles(<xref ref-type="bibr" rid="B21">Pillai 2009</xref>); <italic><tp:taxon-name>Serpula vossae</tp:taxon-name></italic> sp. n. has fewer opercular radii (21–33, <xref ref-type="fig" rid="F4">Figs 4B–D</xref>, <xref ref-type="fig" rid="F5">5</xref>) than <italic><tp:taxon-name>Serpula columbiana</tp:taxon-name></italic> (55–160) or <italic><tp:taxon-name>Serpula uschakovi</tp:taxon-name></italic> (62–136) (<xref ref-type="bibr" rid="B19">Kupriyanova 1999</xref>); <italic><tp:taxon-name>Serpula vossae</tp:taxon-name></italic> sp. n. has 6–8 longitudinal ridges in the tube (<xref ref-type="fig" rid="F4">Fig. 4A, C–D</xref>), while <italic><tp:taxon-name>Serpula columbiana</tp:taxon-name></italic>, <italic><tp:taxon-name>Serpula longituba</tp:taxon-name></italic> and <italic><tp:taxon-name>Serpula uschakovi</tp:taxon-name></italic> lack longitudinal ridges <!--PageBreak-->(<xref ref-type="bibr" rid="B15">Imajima 1979</xref>, <xref ref-type="bibr" rid="B19">Kupriyanova 1999</xref>), whereas <italic><tp:taxon-name>Serpula concharum</tp:taxon-name></italic>, <italic><tp:taxon-name>Serpula vittata</tp:taxon-name></italic>, and <italic><tp:taxon-name>Serpula watsoni</tp:taxon-name></italic> have five or less (<xref ref-type="bibr" rid="B24">Rioja 1931</xref>, <xref ref-type="bibr" rid="B14">Imajima 1977</xref>, <xref ref-type="bibr" rid="B16">1982</xref>); <italic><tp:taxon-name>Serpula vossae</tp:taxon-name></italic> sp. n. has more radioles per branchial lobe (19–37) than <italic><tp:taxon-name>Serpula concharum</tp:taxon-name></italic> (6–15), <italic><tp:taxon-name>Serpula longituba</tp:taxon-name></italic> (9–10),<!--PageBreak--> <italic><tp:taxon-name>Serpula sinica</tp:taxon-name></italic> (13), while <italic><tp:taxon-name>Serpula uschakovi</tp:taxon-name></italic> has even more (43–61) than <italic><tp:taxon-name>Serpula vossae</tp:taxon-name></italic> sp. n. <italic><tp:taxon-name>Serpula vossae</tp:taxon-name></italic> sp. n. has collar chaetae with two teeth (<xref ref-type="fig" rid="F4">Fig. 4G</xref>), while <italic><tp:taxon-name>Serpula longituba</tp:taxon-name></italic> lacks bayonet chaetae (<xref ref-type="bibr" rid="B15">Imajima 1979</xref>), <italic><tp:taxon-name>Serpula sinica</tp:taxon-name></italic> has bayonet chaetae lacking basal teeth (<xref ref-type="bibr" rid="B27">Wu et al. 1979</xref>), and <italic><tp:taxon-name>Serpula vittata</tp:taxon-name></italic> and <italic><tp:taxon-name>Serpula watsoni</tp:taxon-name></italic> have 10 and five basal teeth in the bayonet chaetae, respectively (<xref ref-type="bibr" rid="B14">Imajima 1977</xref>, <xref ref-type="bibr" rid="B16">1982</xref>). These characters and others have been compared in <xref ref-type="table" rid="T1">Table 1</xref>.</p><table-wrap id="T1" position="float" orientation="portrait"><label>Table 1.</label><caption><p>Comparison between <italic><tp:taxon-name>Serpula vossae</tp:taxon-name></italic> sp. n. and other similar species (AD) = according to published illustrations.</p></caption><table><tbody><tr><th rowspan="1" colspan="1"><bold>Species:</bold></th><th rowspan="1" colspan="1"><bold><italic><tp:taxon-name>Serpula columbiana</tp:taxon-name></italic></bold></th><th rowspan="1" colspan="1"><bold><italic><tp:taxon-name>Serpula concharum</tp:taxon-name></italic></bold></th><th rowspan="1" colspan="1"><bold><italic><tp:taxon-name>Serpula longituba</tp:taxon-name></italic></bold></th><th rowspan="1" colspan="1"><bold><italic><tp:taxon-name>Serpula sinica</tp:taxon-name></italic></bold></th><th rowspan="1" colspan="1"><bold><italic><tp:taxon-name>Serpula uschakovi</tp:taxon-name></italic></bold></th><th rowspan="1" colspan="1"><bold><italic><tp:taxon-name>Serpula vittata</tp:taxon-name></italic></bold></th><th rowspan="1" colspan="1"><bold><italic><tp:taxon-name>Serpula watsoni</tp:taxon-name></italic></bold></th><th rowspan="1" colspan="1"><bold><italic><tp:taxon-name>Serpula vossae</tp:taxon-name></italic></bold></th></tr><tr><td rowspan="1" colspan="1">Localities</td><td rowspan="1" colspan="1">Puget Sound</td><td rowspan="1" colspan="1">Atlantic of Spain and Mediterranean</td><td rowspan="1" colspan="1">Kushimoto Harbour, South Japan</td><td rowspan="1" colspan="1">South China Sea</td><td rowspan="1" colspan="1">Sea of Japan</td><td rowspan="1" colspan="1">Micronesia, Melanesia, West Australia</td><td rowspan="1" colspan="1">Sri Lanka, Japan, Micronesia, Melanesia, South China Sea, Australia</td><td rowspan="1" colspan="1">West Caribbean and Bahamas</td></tr><tr><td rowspan="1" colspan="1">References</td><td rowspan="1" colspan="1"><xref ref-type="bibr" rid="B19">Kupriyanova 1999</xref>, <xref ref-type="bibr" rid="B2">Bastida-Zavala 2008</xref></td><td rowspan="1" colspan="1"><xref ref-type="bibr" rid="B24">Rioja 1931</xref>, <xref ref-type="bibr" rid="B28">Zibrowius 1968</xref>, <xref ref-type="bibr" rid="B7">Bianchi 1981</xref></td><td rowspan="1" colspan="1"><xref ref-type="bibr" rid="B15">Imajima 1979</xref> (as <italic><tp:taxon-name>Semiserpula</tp:taxon-name></italic>)</td><td rowspan="1" colspan="1"><xref ref-type="bibr" rid="B27">Wu et al. 1979</xref></td><td rowspan="1" colspan="1"><xref ref-type="bibr" rid="B19">Kupriyanova 1999</xref></td><td rowspan="1" colspan="1"><xref ref-type="bibr" rid="B1">Augener 1914</xref>, <xref ref-type="bibr" rid="B16">Imajima 1982</xref>, <xref ref-type="bibr" rid="B17">Imajima and ten Hove 1984</xref>, <xref ref-type="bibr" rid="B18">1986</xref></td><td rowspan="1" colspan="1"><xref ref-type="bibr" rid="B26">Willey 1905</xref>, <xref ref-type="bibr" rid="B14">Imajima 1977</xref>, <xref ref-type="bibr" rid="B16">1982</xref>, <xref ref-type="bibr" rid="B17">Imajima and ten Hove 1984</xref>, <xref ref-type="bibr" rid="B18">1986</xref>, <xref ref-type="bibr" rid="B21">Pillai 2009</xref></td><td rowspan="1" colspan="1">This work</td></tr><tr><td rowspan="1" colspan="1">Depth (m)</td><td rowspan="1" colspan="1">15–60</td><td rowspan="1" colspan="1">0–500</td><td rowspan="1" colspan="1">30–40</td><td rowspan="1" colspan="1">202–219</td><td rowspan="1" colspan="1">15</td><td rowspan="1" colspan="1">7–11</td><td rowspan="1" colspan="1">shallow</td><td rowspan="1" colspan="1">15–130</td></tr><tr><td rowspan="1" colspan="1">Tube color</td><td rowspan="1" colspan="1">white</td><td rowspan="1" colspan="1">white</td><td rowspan="1" colspan="1">white</td><td rowspan="1" colspan="1">violet-red</td><td rowspan="1" colspan="1">white</td><td rowspan="1" colspan="1">brownish</td><td rowspan="1" colspan="1">white</td><td rowspan="1" colspan="1">white to brownish</td></tr><tr><td rowspan="1" colspan="1">Longitudinal ridges</td><td rowspan="1" colspan="1">absent</td><td rowspan="1" colspan="1">3–5, smooth</td><td rowspan="1" colspan="1">absent</td><td rowspan="1" colspan="1">?</td><td rowspan="1" colspan="1">?</td><td rowspan="1" colspan="1">5</td><td rowspan="1" colspan="1">5</td><td rowspan="1" colspan="1">6–8</td></tr><tr><td rowspan="1" colspan="1">Transverse ridges</td><td rowspan="1" colspan="1">present</td><td rowspan="1" colspan="1">absent (AD)</td><td rowspan="1" colspan="1">absent</td><td rowspan="1" colspan="1">?</td><td rowspan="1" colspan="1">?</td><td rowspan="1" colspan="1">present</td><td rowspan="1" colspan="1">?</td><td rowspan="1" colspan="1">present</td></tr><tr><td rowspan="1" colspan="1">Peristomes</td><td rowspan="1" colspan="1">absent</td><td rowspan="1" colspan="1">absent (AD)</td><td rowspan="1" colspan="1">absent</td><td rowspan="1" colspan="1">?</td><td rowspan="1" colspan="1">absent</td><td rowspan="1" colspan="1">absent</td><td rowspan="1" colspan="1">absent</td><td rowspan="1" colspan="1">absent to one</td></tr><tr><td rowspan="1" colspan="1">Alveoli</td><td rowspan="1" colspan="1">absent</td><td rowspan="1" colspan="1">absent (AD)</td><td rowspan="1" colspan="1">absent</td><td rowspan="1" colspan="1">?</td><td rowspan="1" colspan="1">?</td><td rowspan="1" colspan="1">absent</td><td rowspan="1" colspan="1">absent</td><td rowspan="1" colspan="1">absent</td></tr><tr><td rowspan="1" colspan="1">TL (mm)</td><td rowspan="1" colspan="1">56</td><td rowspan="1" colspan="1">(13–25) 15–20</td><td rowspan="1" colspan="1">29</td><td rowspan="1" colspan="1">17</td><td rowspan="1" colspan="1">120</td><td rowspan="1" colspan="1">31</td><td rowspan="1" colspan="1">24</td><td rowspan="1" colspan="1">20–45.5</td></tr><tr><td rowspan="1" colspan="1">TW (mm)</td><td rowspan="1" colspan="1">6</td><td rowspan="1" colspan="1">(1–1.5)</td><td rowspan="1" colspan="1">0.8</td><td rowspan="1" colspan="1">?</td><td rowspan="1" colspan="1">11</td><td rowspan="1" colspan="1">1.5</td><td rowspan="1" colspan="1">1.8</td><td rowspan="1" colspan="1">1.5–3.4</td></tr><tr><td rowspan="1" colspan="1">Opercular radii</td><td rowspan="1" colspan="1">55–160</td><td rowspan="1" colspan="1">15–25</td><td rowspan="1" colspan="1">32</td><td rowspan="1" colspan="1">32</td><td rowspan="1" colspan="1">62–136</td><td rowspan="1" colspan="1">18–23</td><td rowspan="1" colspan="1">25–55</td><td rowspan="1" colspan="1">21–33</td></tr><tr><td rowspan="1" colspan="1">Opercular tubercles on inner surface</td><td rowspan="1" colspan="1">present</td><td rowspan="1" colspan="1">?</td><td rowspan="1" colspan="1">absent (AD)</td><td rowspan="1" colspan="1">?</td><td rowspan="1" colspan="1">present</td><td rowspan="1" colspan="1">absent </td><td rowspan="1" colspan="1">present</td><td rowspan="1" colspan="1">absent</td></tr><tr><td rowspan="1" colspan="1">Constriction </td><td rowspan="1" colspan="1">well defined</td><td rowspan="1" colspan="1">well defined</td><td rowspan="1" colspan="1">well defined</td><td rowspan="1" colspan="1">well defined (AD)</td><td rowspan="1" colspan="1">absent</td><td rowspan="1" colspan="1">well defined</td><td rowspan="1" colspan="1">well defined</td><td rowspan="1" colspan="1">well defined</td></tr><tr><td rowspan="1" colspan="1">Sides of thoracic membrane</td><td rowspan="1" colspan="1">not fused</td><td rowspan="1" colspan="1">apron</td><td rowspan="1" colspan="1">apron</td><td rowspan="1" colspan="1">?</td><td rowspan="1" colspan="1">short apron</td><td rowspan="1" colspan="1">not fused</td><td rowspan="1" colspan="1">apron</td><td rowspan="1" colspan="1">short apron</td></tr><tr><td rowspan="1" colspan="1">Number of radioles per branchial lobe</td><td rowspan="1" colspan="1">10–35</td><td rowspan="1" colspan="1">6–15</td><td rowspan="1" colspan="1">9–10</td><td rowspan="1" colspan="1">13</td><td rowspan="1" colspan="1">43–61</td><td rowspan="1" colspan="1">16–30</td><td rowspan="1" colspan="1">22–30</td><td rowspan="1" colspan="1">12–37</td></tr><tr><td rowspan="1" colspan="1">Teeth of bayonet chaetae</td><td rowspan="1" colspan="1">2</td><td rowspan="1" colspan="1">2–4</td><td rowspan="1" colspan="1">not applicable</td><td rowspan="1" colspan="1">0</td><td rowspan="1" colspan="1">2</td><td rowspan="1" colspan="1">10</td><td rowspan="1" colspan="1">5</td><td rowspan="1" colspan="1">2</td></tr><tr><td rowspan="1" colspan="1">Proximal rasp of bayonet chaetae</td><td rowspan="1" colspan="1">absent</td><td rowspan="1" colspan="1">?</td><td rowspan="1" colspan="1">not applicable</td><td rowspan="1" colspan="1">present</td><td rowspan="1" colspan="1">absent</td><td rowspan="1" colspan="1">present</td><td rowspan="1" colspan="1">absent</td><td rowspan="1" colspan="1">absent</td></tr></tbody></table></table-wrap><p>Regarding the <italic><tp:taxon-name>Serpula</tp:taxon-name></italic> species recorded in the Western Atlantic, <italic><tp:taxon-name>Serpula vossae</tp:taxon-name></italic> sp. n. differs from <italic><tp:taxon-name>Serpula vermicularis granulosa</tp:taxon-name></italic> Day, 1973, from Beaufort, North Carolina, because the former has a longer, deeper operculum, and lacks tubercles on the internal funnel surface (<xref ref-type="fig" rid="F3">Figs 3A–D</xref>, <xref ref-type="fig" rid="F4">4H–J</xref>); while <italic><tp:taxon-name>Serpula vossae</tp:taxon-name></italic> sp. n. differs from <italic><tp:taxon-name>Serpula</tp:taxon-name></italic> sp. A (<xref ref-type="bibr" rid="B13">ten Hove and Wolf 1984</xref>) and <italic><tp:taxon-name>Serpula madrigalae</tp:taxon-name></italic> sp. n. because the former has a longer and deeper operculum, with more opercular radii (21–33) than the latter (<italic><tp:taxon-name>Serpula</tp:taxon-name></italic> sp. A has 18 radii, <italic><tp:taxon-name>Serpula madrigalae</tp:taxon-name></italic> sp. n. has 17).</p><p><italic><tp:taxon-name>Serpula vossae</tp:taxon-name></italic> sp. n. differs from <italic><tp:taxon-name>Serpula</tp:taxon-name></italic> cf. <italic>vermicularis</italic>, recorded here from Nigeria, in the same characters mentioned for <italic><tp:taxon-name>Serpula vermicularis granulosa</tp:taxon-name></italic>, and, additionally in having fewer opercular radii in relation to the body length than the latter (<xref ref-type="fig" rid="F5">Fig. 5</xref>).</p></tp:treatment-sec><tp:treatment-sec><!--Section generated to contain objects referenced in tp:taxon-treatment.--><fig id="F5" position="float" orientation="portrait"><label>Figure 5.</label><caption><p>Exploratory analysis of the number of opercular radii and body length ratio: <italic><tp:taxon-name>Serpula madrigalae</tp:taxon-name></italic> sp. n. (n= 1, only for reference), <italic><tp:taxon-name>Serpula vossae</tp:taxon-name></italic> sp. n. (n= 7), and <italic><tp:taxon-name>Serpula</tp:taxon-name></italic> cf. <italic>vermicularis</italic> (n= 4).</p></caption><graphic xmlns:xlink="http://www.w3.org/1999/xlink" xlink:href="ZooKeys-198-001-g005.jpg" position="float" orientation="portrait" xlink:type="simple"/></fig><fig id="F6" position="float" orientation="portrait"><label>Figure 6.</label><caption><p>Distribution of <italic><tp:taxon-name>Serpula madrigalae</tp:taxon-name></italic> sp. n., <italic><tp:taxon-name>Serpula vossae</tp:taxon-name></italic> sp. n., and <italic><tp:taxon-name>Serpula</tp:taxon-name></italic> cf. <italic>vermicularis</italic>.</p></caption><graphic xmlns:xlink="http://www.w3.org/1999/xlink" xlink:href="ZooKeys-198-001-g006.jpg" position="float" orientation="portrait" xlink:type="simple"/></fig></tp:treatment-sec><ref-list><ref id="B21"><mixed-citation xmlns:xlink="http://www.w3.org/1999/xlink" xlink:type="simple"><person-group><name name-style="western"><surname>Pillai</surname><given-names>TG</given-names></name></person-group> (<year>2009</year>)<article-title> Description of new serpulid polychaetes from the Kimberleys of Australia and discussion of Australian and Indo-West Pacific species of <italic>Spirobranchus</italic> and superficially similar taxa.</article-title><source>Records of the Australian Museum </source><volume>61</volume> (<issue>2</issue>): <fpage>93</fpage>-<lpage>199</lpage>. doi: <ext-link ext-link-type="uri" xlink:href="http://dx.doi.org/10.3853/j.0067-1975.61.2009.1489" xlink:type="simple">10.3853/j.0067-1975.61.2009.1489</ext-link></mixed-citation></ref><ref id="B19"><mixed-citation xmlns:xlink="http://www.w3.org/1999/xlink" xlink:type="simple"><person-group><name name-style="western"><surname>Kupriyanova</surname><given-names>EK</given-names></name></person-group> (<year>1999</year>)<article-title> The taxonomic status of <italic>Serpula</italic> cf. <italic>columbiana</italic> Johnson, 1901 from the American and Asian coasts of the North Pacific Ocean (Polychaeta: Serpulidae).</article-title><source>Ophelia </source><volume>50</volume> (<issue>1</issue>): <fpage>21</fpage>-<lpage>34</lpage>. doi: <ext-link ext-link-type="uri" xlink:href="http://dx.doi.org/10.1080/00785326.1999.10409386" xlink:type="simple">10.1080/00785326.1999.10409386</ext-link></mixed-citation></ref><ref id="B15"><mixed-citation xmlns:xlink="http://www.w3.org/1999/xlink" xlink:type="simple"><person-group><name name-style="western"><surname>Imajima</surname><given-names>M</given-names></name></person-group> (<year>1979</year>)<article-title> Serpulidae (Annelida, Polychaeta) collected around Cape Shionomisaki, Kii Peninsula.</article-title><source>Memories of the National Science Museum, Tokyo </source><volume>12</volume>: <fpage>159</fpage>-<lpage>183</lpage>.</mixed-citation></ref><ref id="B24"><mixed-citation xmlns:xlink="http://www.w3.org/1999/xlink" xlink:type="simple"><person-group><name name-style="western"><surname>Rioja</surname><given-names>E</given-names></name></person-group> (<year>1931</year>)<article-title> Estudio de los poliquetos de la Península Ibérica. Memorias de la Academia de Ciencias Exactas y Físicas.</article-title><source>, Naturales, Madrid, </source><volume>2</volume>: <fpage>1</fpage>-<lpage>471</lpage>.</mixed-citation></ref><ref id="B14"><mixed-citation xmlns:xlink="http://www.w3.org/1999/xlink" xlink:type="simple"><person-group><name name-style="western"><surname>Imajima</surname><given-names>M</given-names></name></person-group> (<year>1977</year>)<article-title> Serpulidae (Annelida, Polychaeta) collected around Chichi-jima (Ogasawara Islands).</article-title><source>Memories of the National Science Museum, Tokyo </source><volume>10</volume>: <fpage>89</fpage>-<lpage>111</lpage>.</mixed-citation></ref><ref id="B16"><mixed-citation xmlns:xlink="http://www.w3.org/1999/xlink" xlink:type="simple"><person-group><name name-style="western"><surname>Imajima</surname><given-names>M</given-names></name></person-group> (<year>1982</year>)<article-title> Serpulinae (Polychaetous Annelids) from the Palau and Yap Islands, Micronesia.</article-title><source>Proceedings of the Japanese Society Systematic Zoology </source><volume>23</volume>: <fpage>37</fpage>-<lpage>55</lpage>.</mixed-citation></ref><ref id="B27"><mixed-citation xmlns:xlink="http://www.w3.org/1999/xlink" xlink:type="simple"><person-group><name name-style="western"><surname>Wu</surname><given-names>BL</given-names></name><name name-style="western"><surname>Sun</surname><given-names>R</given-names></name><name name-style="western"><surname>Chen</surname><given-names>M</given-names></name></person-group> (<year>1979</year>)<article-title> Two new species of the Polychaeta from the South China Sea.</article-title><source>Oceanic Selections </source><volume>2</volume> (<issue>2</issue>): <fpage>89</fpage>-<lpage>94</lpage>.</mixed-citation></ref><ref id="B2"><mixed-citation xmlns:xlink="http://www.w3.org/1999/xlink" xlink:type="simple"><person-group><name name-style="western"><surname>Bastida-Zavala</surname><given-names>JR</given-names></name></person-group> (<year>2008</year>)<source> Serpulids (Annelida: Polychaeta) from the Eastern Pacific, including a brief mention of Hawaiian serpulids. Zootaxa 1722: 1–61. <ext-link ext-link-type="uri" xlink:href="http://www.mapress.com/zootaxa/2008/f/z01722p061f.pdf" xlink:type="simple">http://www.mapress.com/zootaxa/2008/f/z01722p061f.pdf</ext-link></source></mixed-citation></ref><ref id="B28"><mixed-citation xmlns:xlink="http://www.w3.org/1999/xlink" xlink:type="simple"><person-group><name name-style="western"><surname>Zibrowius</surname><given-names>H</given-names></name></person-group> (<year>1968</year>)<article-title> Étude morphologique, systematique et écologique, des Serpulidae (Annelida Polychaeta) de la région de Marseille.</article-title><source>Recueil des travaux de la Station Marine d’Endoume, Bulletin </source><volume>43</volume> (<issue>59</issue>): <fpage>81</fpage>-<lpage>253</lpage>.</mixed-citation></ref><ref id="B7"><mixed-citation xmlns:xlink="http://www.w3.org/1999/xlink" xlink:type="simple"><person-group><name name-style="western"><surname>Bianchi</surname><given-names>CN</given-names></name></person-group> (<year>1981</year>)<source> Policheti Serpuloidei. Guideper il riconoscimento delle specie animali delle acque lagunari e costiere italiane, AQ/1/96, Consiglio Nazionale delle Ricerche, Genova 5: 1–187.</source></mixed-citation></ref><ref id="B1"><mixed-citation xmlns:xlink="http://www.w3.org/1999/xlink" xlink:type="simple"><person-group><name name-style="western"><surname>Augener</surname><given-names>H</given-names></name></person-group> (<year>1914</year>)<article-title> Polychaeta. II. Sedentaria. Michaelsen, W. &amp; Hartmeyer, R.</article-title><source>Die fauna Südwest-Australiens, </source><volume>5</volume> (<issue>1</issue>): <fpage>1</fpage>-<lpage>170</lpage>.</mixed-citation></ref><ref id="B17"><mixed-citation xmlns:xlink="http://www.w3.org/1999/xlink" xlink:type="simple"><person-group><name name-style="western"><surname>Imajima</surname><given-names>M</given-names></name><name name-style="western"><surname>ten Hove</surname><given-names>HA</given-names></name></person-group> (<year>1984</year>)<article-title> Serpulinae (Annelida, Polychaeta) from the Truk Islands, Ponape and Majuro Atoll, with some other new Indo-Pacific records.</article-title><source>Proceedings of the Japanese Society Systematic Zoology </source><volume>27</volume>: <fpage>35</fpage>-<lpage>66</lpage>.</mixed-citation></ref><ref id="B18"><mixed-citation xmlns:xlink="http://www.w3.org/1999/xlink" xlink:type="simple"><!--PageBreak--><person-group><name name-style="western"><surname>Imajima</surname><given-names>M</given-names></name><name name-style="western"><surname>ten Hove</surname><given-names>HA</given-names></name></person-group> (<year>1986</year>)<article-title> Serpulinae (Annelida, Polychaeta) from Nauru, the Gilbert Islands (Kiribati) and the Solomon Islands.</article-title><source>Proceedings of the Japanese Society Systematic Zoology </source><volume>32</volume>: <fpage>1</fpage>-<lpage>16</lpage>.</mixed-citation></ref><ref id="B26"><mixed-citation xmlns:xlink="http://www.w3.org/1999/xlink" xlink:type="simple"><person-group><name name-style="western"><surname>Willey</surname><given-names>A</given-names></name></person-group> (<year>1905</year>)<source> Report on the Polychaeta collected by Professor Herdman, at Ceylon, in 1902. In Herdman, W.A. Report to the government of Ceylon on the pearl oyster fisheries of the Gulf of Manaar. London, Royal Society, 4, Supplement Report 30: 243–324.</source></mixed-citation></ref><ref id="B13"><mixed-citation xmlns:xlink="http://www.w3.org/1999/xlink" xlink:type="simple"><person-group><name name-style="western"><surname>ten Hove</surname><given-names>HA</given-names></name><name name-style="western"><surname>Wolf</surname><given-names>PS</given-names></name></person-group> (<year>1984</year>)<source> Family Serpulidae Johnston, 1865. In: Uebelacker JM, Johnson PG (Eds), Taxonomic guide to the polychaetes of the northern Gulf of Mexico, Barry A. Vittor, Mobile, Vol 7, 55.1–55.34</source></mixed-citation></ref></ref-list></tp:taxon-treatment>
