# Supplementary material for: Serpula and Spiraserpula (Polychaeta, Serpulidae) from the Tropical Western Atlantic and Gulf of Guinea
Source: Zookeys. 2012 May 30;(198):1–23. doi: 10.3897/zookeys.198.3030 (PMC3368254; doi:10.3897/zookeys.198.3030)
Supplement: XML Treatment for Serpula cf. vermicularis [file zookeys.198.3030-treatment3.xml]

<!DOCTYPE tp:taxon-treatment
  PUBLIC "-//TaxonX//DTD Taxonomic Treatment Publishing DTD v0 20100105//EN" "tax-treatment-NSO.dtd">
<tp:taxon-treatment xmlns:tp="http://www.plazi.org/taxpub"><tp:treatment-meta><mixed-citation publication-type="journal"><person-group><name><surname>Bastida-Zavala</surname><given-names>Rolando</given-names></name></person-group><article-title>
                    <italic>Serpula</italic> and 
                    <italic>Spiraserpula</italic> (Polychaeta, Serpulidae) from the Tropical Western Atlantic and Gulf of Guinea</article-title><source>Zookeys</source><day>30</day><month>5</month><year>2012</year><volume>2012</volume><issue>198</issue><fpage>1</fpage><lpage>23</lpage><pub-id pub-id-type="doi">10.3897/zookeys.198.3030</pub-id></mixed-citation></tp:treatment-meta><tp:nomenclature><tp:taxon-name>
                            <tp:taxon-name-part taxon-name-part-type="genus">Serpula</tp:taxon-name-part> cf.
                            <tp:taxon-name-part taxon-name-part-type="species">vermicularis</tp:taxon-name-part>
                        </tp:taxon-name><xref ref-type="fig" rid="F1">Figs 1E–F</xref><xref ref-type="fig" rid="F2">2H–J</xref><xref ref-type="fig" rid="F5">5</xref><xref ref-type="fig" rid="F6">6</xref></tp:nomenclature><tp:treatment-sec sec-type="Material examined"><title>Material examined.</title><p><bold>Nigeria.</bold> Five specimens (UMML 22.545), RV Pillsbury, sta. 248, Southeast of Lagos, <named-content xmlns:xlink="http://www.w3.org/1999/xlink" content-type="dwc:verbatimCoordinates" xlink:type="simple">4°05’N, 5°40’E</named-content>, 10-foot try-net, 33 m, May 13, 1965.</p></tp:treatment-sec><tp:treatment-sec sec-type="Description"><title>Description.</title><p>Tubes missing. Body light brown (preserved material only). TL= 18.5 mm (n=4, r:9.4–18.5, µ=36.6 ±10.3); THW= 1.7 mm (n=5, r:1.2–1.7, µ=1.6 ±0.2). Thoracic membranes and opercular peduncles of all the specimens damaged. Branchial crown with 27 radioles (n=4, r:19–27, µ=23.8 ±3.4) left, and 25 right (n=4, r:17–25, µ=22.5 ±3.7); lacking inter-radiolar membrane.</p><p>Peduncle smooth, with insertion on left (n=2) or right (n=2); lacking constriction between it and operculum, its position represented only by a slight change in color (<xref ref-type="fig" rid="F1">Figs 1E</xref>, <xref ref-type="fig" rid="F2">2I</xref>). Club-shaped pseudoperculum present in all specimens.</p><p>Operculum with short, shallow symmetrical funnel; lacking bulbous basal part (<xref ref-type="fig" rid="F1">Figs 1E</xref>, <xref ref-type="fig" rid="F2">2I</xref>). OL= 2 mm (n=4, r:1.3–2.1, µ=1.9 ±0.4), OD= 1.8 mm (n=4, r:1.1–1.8, µ=1.6 ±0.3). Interradial grooves 1/4 of funnel length (<xref ref-type="fig" rid="F2">Fig. 2H</xref>). Funnel with up to 39 radii (n=4, r:33–39, µ=36.3 ±3.2) with blunt tips (<xref ref-type="fig" rid="F1">Fig. 1E–F</xref>). Opercular inner surface lacking tubercles (<xref ref-type="fig" rid="F1">Figs 1E–F</xref>, <xref ref-type="fig" rid="F2">2I</xref>).</p><p>Collar thick, with ventral and dorsal lobes short. Thorax consists of seven chaetigers. Collar chaetal fascicles symmetrical with regard to size and composition unlike in <italic><tp:taxon-name>Serpula vossae</tp:taxon-name></italic> sp. n. Bayonet chaetae with two blunt-elongate teeth, distal blade smooth, lacking proximal rasp (<xref ref-type="fig" rid="F2">Fig. 2J</xref>); hooded (capillary) chaetae present.</p><p>Thoracic membranes apparently well developed (membranes damaged), narrowing toward posterior thorax, fused ventrally, forming a short apron. Remaining six thoracic chaetigers with hooded (limbate) chaetae of two sizes; saw-shaped uncini.</p><p><!--PageBreak--><!--PageBreak--><!--PageBreak-->Abdomen with anterior achaetous region. Anterior and middle abdominal chaetigers with flat-trumpet chaetae. Posterior chaetigers with ‘capillary’ chaetae. Anterior and posterior uncini saw-shaped.</p><fig id="F5" position="float" orientation="portrait"><label>Figure 5.</label><caption><p>Exploratory analysis of the number of opercular radii and body length ratio: <italic><tp:taxon-name>Serpula madrigalae</tp:taxon-name></italic> sp. n. (n= 1, only for reference), <italic><tp:taxon-name>Serpula vossae</tp:taxon-name></italic> sp. n. (n= 7), and <italic><tp:taxon-name>Serpula</tp:taxon-name></italic> cf. <italic>vermicularis</italic> (n= 4).</p></caption><graphic xmlns:xlink="http://www.w3.org/1999/xlink" xlink:href="ZooKeys-198-001-g005.jpg" position="float" orientation="portrait" xlink:type="simple"/></fig><fig id="F6" position="float" orientation="portrait"><label>Figure 6.</label><caption><p>Distribution of <italic><tp:taxon-name>Serpula madrigalae</tp:taxon-name></italic> sp. n., <italic><tp:taxon-name>Serpula vossae</tp:taxon-name></italic> sp. n., and <italic><tp:taxon-name>Serpula</tp:taxon-name></italic> cf. <italic>vermicularis</italic>.</p></caption><graphic xmlns:xlink="http://www.w3.org/1999/xlink" xlink:href="ZooKeys-198-001-g006.jpg" position="float" orientation="portrait" xlink:type="simple"/></fig></tp:treatment-sec><tp:treatment-sec sec-type="Variation"><title>Variation.</title><p>Two specimens with a hyaline circle in radii tip (<xref ref-type="fig" rid="F1">Fig. 1F</xref>). One specimen with few inconspicuous tubercles in interior funnel surface.</p></tp:treatment-sec><tp:treatment-sec sec-type="Distribution"><title>Distribution.</title><p>Nigeria, Gulf of Guinea (<xref ref-type="fig" rid="F6">Fig. 6</xref>).</p></tp:treatment-sec><tp:treatment-sec sec-type="Ecology"><title>Ecology.</title><p>Sublittoral, 33 m.</p></tp:treatment-sec><tp:treatment-sec sec-type="Remarks"><title>Remarks.</title><p><italic><tp:taxon-name>Serpula</tp:taxon-name></italic> cf. <italic>vermicularis</italic> resembles the nominal species; unfortunately, the tubes of all the specimens are missing. There are some differences with the nominal species, particularly with regard to the number of radii: <italic><tp:taxon-name>Serpula</tp:taxon-name></italic> cf. <italic>vermicularis</italic> has 33–39 opercular radii (<xref ref-type="fig" rid="F1">Fig. 1F</xref>, <xref ref-type="fig" rid="F2">2I</xref>, <xref ref-type="fig" rid="F5">5</xref>), while <xref ref-type="bibr" rid="B28">Zibrowius (1968)</xref> recorded specimens from Marseille with more than 40 opercular radii, and <xref ref-type="bibr" rid="B20">Kupriyanova and Jirkov (1997)</xref> recorded specimens from Norway and Iceland with a mean of 50.8 opercular radii; and the proximal rasp of the bayonet chaetae: <italic><tp:taxon-name>Serpula</tp:taxon-name></italic> cf. <italic>vermicularis</italic> lacks a proximal rasp (<xref ref-type="fig" rid="F2">Fig. 2J</xref>), while <xref ref-type="bibr" rid="B24">Rioja (1931)</xref> and Kupriyanova (1999, <xref ref-type="table" rid="T1">Table 1</xref>) mentioned that their specimens have a proximal rasp.</p><p><xref ref-type="bibr" rid="B29">Zibrowius (1973)</xref> recorded several specimens as <italic><tp:taxon-name>Serpula vermicularis</tp:taxon-name></italic>, from Western Africa (from Angola to Morocco); unfortunately the description was too brief and did not included figures; however, <xref ref-type="bibr" rid="B29">Zibrowius (1973)</xref> mentioned that the specimens that he reviewed showed considerable variation.</p></tp:treatment-sec><tp:treatment-sec><!--Section generated to contain objects referenced in tp:taxon-treatment.--><fig id="F1" position="float" orientation="portrait"><label>Figure 1.</label><caption><p><bold>A–D</bold> <italic><tp:taxon-name>Serpula madrigalae</tp:taxon-name></italic> sp. n., from Turks and Caicos Islands, USNM 1157006, holotype <bold>A–B</bold> operculum in lateral and aboral views <bold>C–D</bold> tube in dorsal and frontal views <bold>E–F</bold> <italic><tp:taxon-name>Serpula</tp:taxon-name></italic> cf. <italic>vermicularis</italic>, from Nigeria, UMML 22.545 <bold>E–F</bold> operculum in lateral and aboral views.</p></caption><graphic xmlns:xlink="http://www.w3.org/1999/xlink" xlink:href="ZooKeys-198-001-g001.jpg" position="float" orientation="portrait" xlink:type="simple"/></fig><fig id="F2" position="float" orientation="portrait"><label>Figure 2.</label><caption><p><bold>A–G</bold> <italic><tp:taxon-name>Serpula madrigalae</tp:taxon-name></italic> sp. n., from Turks and Caicos, USNM 1157006, holotype <bold>A–B</bold> tube and detail <bold>C</bold> entire body <bold>D–E</bold> operculum, in aboral and lateral views <bold>F</bold> bayonet chaetae <bold>G</bold> hooded (capillary) chaetae <bold>H–J</bold> <italic><tp:taxon-name>Serpula</tp:taxon-name></italic> cf. <italic>vermicularis</italic>, from Nigeria, UMML 22.545 <bold>H–I</bold> two distinct opercula in lateral and aboral views <bold>J</bold> bayonet chaetae.</p></caption><graphic xmlns:xlink="http://www.w3.org/1999/xlink" xlink:href="ZooKeys-198-001-g002.jpg" position="float" orientation="portrait" xlink:type="simple"/></fig><table-wrap id="T1" position="float" orientation="portrait"><label>Table 1.</label><caption><p>Comparison between <italic><tp:taxon-name>Serpula vossae</tp:taxon-name></italic> sp. n. and other similar species (AD) = according to published illustrations.</p></caption><table><tbody><tr><th rowspan="1" colspan="1"><bold>Species:</bold></th><th rowspan="1" colspan="1"><bold><italic><tp:taxon-name>Serpula columbiana</tp:taxon-name></italic></bold></th><th rowspan="1" colspan="1"><bold><italic><tp:taxon-name>Serpula concharum</tp:taxon-name></italic></bold></th><th rowspan="1" colspan="1"><bold><italic><tp:taxon-name>Serpula longituba</tp:taxon-name></italic></bold></th><th rowspan="1" colspan="1"><bold><italic><tp:taxon-name>Serpula sinica</tp:taxon-name></italic></bold></th><th rowspan="1" colspan="1"><bold><italic><tp:taxon-name>Serpula uschakovi</tp:taxon-name></italic></bold></th><th rowspan="1" colspan="1"><bold><italic><tp:taxon-name>Serpula vittata</tp:taxon-name></italic></bold></th><th rowspan="1" colspan="1"><bold><italic><tp:taxon-name>Serpula watsoni</tp:taxon-name></italic></bold></th><th rowspan="1" colspan="1"><bold><italic><tp:taxon-name>Serpula vossae</tp:taxon-name></italic></bold></th></tr><tr><td rowspan="1" colspan="1">Localities</td><td rowspan="1" colspan="1">Puget Sound</td><td rowspan="1" colspan="1">Atlantic of Spain and Mediterranean</td><td rowspan="1" colspan="1">Kushimoto Harbour, South Japan</td><td rowspan="1" colspan="1">South China Sea</td><td rowspan="1" colspan="1">Sea of Japan</td><td rowspan="1" colspan="1">Micronesia, Melanesia, West Australia</td><td rowspan="1" colspan="1">Sri Lanka, Japan, Micronesia, Melanesia, South China Sea, Australia</td><td rowspan="1" colspan="1">West Caribbean and Bahamas</td></tr><tr><td rowspan="1" colspan="1">References</td><td rowspan="1" colspan="1"><xref ref-type="bibr" rid="B19">Kupriyanova 1999</xref>, <xref ref-type="bibr" rid="B2">Bastida-Zavala 2008</xref></td><td rowspan="1" colspan="1"><xref ref-type="bibr" rid="B24">Rioja 1931</xref>, <xref ref-type="bibr" rid="B28">Zibrowius 1968</xref>, <xref ref-type="bibr" rid="B7">Bianchi 1981</xref></td><td rowspan="1" colspan="1"><xref ref-type="bibr" rid="B15">Imajima 1979</xref> (as <italic><tp:taxon-name>Semiserpula</tp:taxon-name></italic>)</td><td rowspan="1" colspan="1"><xref ref-type="bibr" rid="B27">Wu et al. 1979</xref></td><td rowspan="1" colspan="1"><xref ref-type="bibr" rid="B19">Kupriyanova 1999</xref></td><td rowspan="1" colspan="1"><xref ref-type="bibr" rid="B1">Augener 1914</xref>, <xref ref-type="bibr" rid="B16">Imajima 1982</xref>, <xref ref-type="bibr" rid="B17">Imajima and ten Hove 1984</xref>, <xref ref-type="bibr" rid="B18">1986</xref></td><td rowspan="1" colspan="1"><xref ref-type="bibr" rid="B26">Willey 1905</xref>, <xref ref-type="bibr" rid="B14">Imajima 1977</xref>, <xref ref-type="bibr" rid="B16">1982</xref>, <xref ref-type="bibr" rid="B17">Imajima and ten Hove 1984</xref>, <xref ref-type="bibr" rid="B18">1986</xref>, <xref ref-type="bibr" rid="B21">Pillai 2009</xref></td><td rowspan="1" colspan="1">This work</td></tr><tr><td rowspan="1" colspan="1">Depth (m)</td><td rowspan="1" colspan="1">15–60</td><td rowspan="1" colspan="1">0–500</td><td rowspan="1" colspan="1">30–40</td><td rowspan="1" colspan="1">202–219</td><td rowspan="1" colspan="1">15</td><td rowspan="1" colspan="1">7–11</td><td rowspan="1" colspan="1">shallow</td><td rowspan="1" colspan="1">15–130</td></tr><tr><td rowspan="1" colspan="1">Tube color</td><td rowspan="1" colspan="1">white</td><td rowspan="1" colspan="1">white</td><td rowspan="1" colspan="1">white</td><td rowspan="1" colspan="1">violet-red</td><td rowspan="1" colspan="1">white</td><td rowspan="1" colspan="1">brownish</td><td rowspan="1" colspan="1">white</td><td rowspan="1" colspan="1">white to brownish</td></tr><tr><td rowspan="1" colspan="1">Longitudinal ridges</td><td rowspan="1" colspan="1">absent</td><td rowspan="1" colspan="1">3–5, smooth</td><td rowspan="1" colspan="1">absent</td><td rowspan="1" colspan="1">?</td><td rowspan="1" colspan="1">?</td><td rowspan="1" colspan="1">5</td><td rowspan="1" colspan="1">5</td><td rowspan="1" colspan="1">6–8</td></tr><tr><td rowspan="1" colspan="1">Transverse ridges</td><td rowspan="1" colspan="1">present</td><td rowspan="1" colspan="1">absent (AD)</td><td rowspan="1" colspan="1">absent</td><td rowspan="1" colspan="1">?</td><td rowspan="1" colspan="1">?</td><td rowspan="1" colspan="1">present</td><td rowspan="1" colspan="1">?</td><td rowspan="1" colspan="1">present</td></tr><tr><td rowspan="1" colspan="1">Peristomes</td><td rowspan="1" colspan="1">absent</td><td rowspan="1" colspan="1">absent (AD)</td><td rowspan="1" colspan="1">absent</td><td rowspan="1" colspan="1">?</td><td rowspan="1" colspan="1">absent</td><td rowspan="1" colspan="1">absent</td><td rowspan="1" colspan="1">absent</td><td rowspan="1" colspan="1">absent to one</td></tr><tr><td rowspan="1" colspan="1">Alveoli</td><td rowspan="1" colspan="1">absent</td><td rowspan="1" colspan="1">absent (AD)</td><td rowspan="1" colspan="1">absent</td><td rowspan="1" colspan="1">?</td><td rowspan="1" colspan="1">?</td><td rowspan="1" colspan="1">absent</td><td rowspan="1" colspan="1">absent</td><td rowspan="1" colspan="1">absent</td></tr><tr><td rowspan="1" colspan="1">TL (mm)</td><td rowspan="1" colspan="1">56</td><td rowspan="1" colspan="1">(13–25) 15–20</td><td rowspan="1" colspan="1">29</td><td rowspan="1" colspan="1">17</td><td rowspan="1" colspan="1">120</td><td rowspan="1" colspan="1">31</td><td rowspan="1" colspan="1">24</td><td rowspan="1" colspan="1">20–45.5</td></tr><tr><td rowspan="1" colspan="1">TW (mm)</td><td rowspan="1" colspan="1">6</td><td rowspan="1" colspan="1">(1–1.5)</td><td rowspan="1" colspan="1">0.8</td><td rowspan="1" colspan="1">?</td><td rowspan="1" colspan="1">11</td><td rowspan="1" colspan="1">1.5</td><td rowspan="1" colspan="1">1.8</td><td rowspan="1" colspan="1">1.5–3.4</td></tr><tr><td rowspan="1" colspan="1">Opercular radii</td><td rowspan="1" colspan="1">55–160</td><td rowspan="1" colspan="1">15–25</td><td rowspan="1" colspan="1">32</td><td rowspan="1" colspan="1">32</td><td rowspan="1" colspan="1">62–136</td><td rowspan="1" colspan="1">18–23</td><td rowspan="1" colspan="1">25–55</td><td rowspan="1" colspan="1">21–33</td></tr><tr><td rowspan="1" colspan="1">Opercular tubercles on inner surface</td><td rowspan="1" colspan="1">present</td><td rowspan="1" colspan="1">?</td><td rowspan="1" colspan="1">absent (AD)</td><td rowspan="1" colspan="1">?</td><td rowspan="1" colspan="1">present</td><td rowspan="1" colspan="1">absent </td><td rowspan="1" colspan="1">present</td><td rowspan="1" colspan="1">absent</td></tr><tr><td rowspan="1" colspan="1">Constriction </td><td rowspan="1" colspan="1">well defined</td><td rowspan="1" colspan="1">well defined</td><td rowspan="1" colspan="1">well defined</td><td rowspan="1" colspan="1">well defined (AD)</td><td rowspan="1" colspan="1">absent</td><td rowspan="1" colspan="1">well defined</td><td rowspan="1" colspan="1">well defined</td><td rowspan="1" colspan="1">well defined</td></tr><tr><td rowspan="1" colspan="1">Sides of thoracic membrane</td><td rowspan="1" colspan="1">not fused</td><td rowspan="1" colspan="1">apron</td><td rowspan="1" colspan="1">apron</td><td rowspan="1" colspan="1">?</td><td rowspan="1" colspan="1">short apron</td><td rowspan="1" colspan="1">not fused</td><td rowspan="1" colspan="1">apron</td><td rowspan="1" colspan="1">short apron</td></tr><tr><td rowspan="1" colspan="1">Number of radioles per branchial lobe</td><td rowspan="1" colspan="1">10–35</td><td rowspan="1" colspan="1">6–15</td><td rowspan="1" colspan="1">9–10</td><td rowspan="1" colspan="1">13</td><td rowspan="1" colspan="1">43–61</td><td rowspan="1" colspan="1">16–30</td><td rowspan="1" colspan="1">22–30</td><td rowspan="1" colspan="1">12–37</td></tr><tr><td rowspan="1" colspan="1">Teeth of bayonet chaetae</td><td rowspan="1" colspan="1">2</td><td rowspan="1" colspan="1">2–4</td><td rowspan="1" colspan="1">not applicable</td><td rowspan="1" colspan="1">0</td><td rowspan="1" colspan="1">2</td><td rowspan="1" colspan="1">10</td><td rowspan="1" colspan="1">5</td><td rowspan="1" colspan="1">2</td></tr><tr><td rowspan="1" colspan="1">Proximal rasp of bayonet chaetae</td><td rowspan="1" colspan="1">absent</td><td rowspan="1" colspan="1">?</td><td rowspan="1" colspan="1">not applicable</td><td rowspan="1" colspan="1">present</td><td rowspan="1" colspan="1">absent</td><td rowspan="1" colspan="1">present</td><td rowspan="1" colspan="1">absent</td><td rowspan="1" colspan="1">absent</td></tr></tbody></table></table-wrap></tp:treatment-sec><ref-list><ref id="B28"><mixed-citation xmlns:xlink="http://www.w3.org/1999/xlink" xlink:type="simple"><person-group><name name-style="western"><surname>Zibrowius</surname><given-names>H</given-names></name></person-group> (<year>1968</year>)<article-title> Étude morphologique, systematique et écologique, des Serpulidae (Annelida Polychaeta) de la région de Marseille.</article-title><source>Recueil des travaux de la Station Marine d’Endoume, Bulletin </source><volume>43</volume> (<issue>59</issue>): <fpage>81</fpage>-<lpage>253</lpage>.</mixed-citation></ref><ref id="B20"><mixed-citation xmlns:xlink="http://www.w3.org/1999/xlink" xlink:type="simple"><person-group><name name-style="western"><surname>Kupriyanova</surname><given-names>EK</given-names></name><name name-style="western"><surname>Jirkov</surname><given-names>IA</given-names></name></person-group> (<year>1997</year>)<article-title> Serpulidae (Annelida, Polychaeta) of the Arctic Ocean.</article-title><source>Sarsia </source><volume>82</volume>: <fpage>203</fpage>-<lpage>236</lpage>.</mixed-citation></ref><ref id="B24"><mixed-citation xmlns:xlink="http://www.w3.org/1999/xlink" xlink:type="simple"><person-group><name name-style="western"><surname>Rioja</surname><given-names>E</given-names></name></person-group> (<year>1931</year>)<article-title> Estudio de los poliquetos de la Península Ibérica. Memorias de la Academia de Ciencias Exactas y Físicas.</article-title><source>, Naturales, Madrid, </source><volume>2</volume>: <fpage>1</fpage>-<lpage>471</lpage>.</mixed-citation></ref><ref id="B19"><mixed-citation xmlns:xlink="http://www.w3.org/1999/xlink" xlink:type="simple"><person-group><name name-style="western"><surname>Kupriyanova</surname><given-names>EK</given-names></name></person-group> (<year>1999</year>)<article-title> The taxonomic status of <italic>Serpula</italic> cf. <italic>columbiana</italic> Johnson, 1901 from the American and Asian coasts of the North Pacific Ocean (Polychaeta: Serpulidae).</article-title><source>Ophelia </source><volume>50</volume> (<issue>1</issue>): <fpage>21</fpage>-<lpage>34</lpage>. doi: <ext-link ext-link-type="uri" xlink:href="http://dx.doi.org/10.1080/00785326.1999.10409386" xlink:type="simple">10.1080/00785326.1999.10409386</ext-link></mixed-citation></ref><ref id="B2"><mixed-citation xmlns:xlink="http://www.w3.org/1999/xlink" xlink:type="simple"><person-group><name name-style="western"><surname>Bastida-Zavala</surname><given-names>JR</given-names></name></person-group> (<year>2008</year>)<source> Serpulids (Annelida: Polychaeta) from the Eastern Pacific, including a brief mention of Hawaiian serpulids. Zootaxa 1722: 1–61. <ext-link ext-link-type="uri" xlink:href="http://www.mapress.com/zootaxa/2008/f/z01722p061f.pdf" xlink:type="simple">http://www.mapress.com/zootaxa/2008/f/z01722p061f.pdf</ext-link></source></mixed-citation></ref><ref id="B7"><mixed-citation xmlns:xlink="http://www.w3.org/1999/xlink" xlink:type="simple"><person-group><name name-style="western"><surname>Bianchi</surname><given-names>CN</given-names></name></person-group> (<year>1981</year>)<source> Policheti Serpuloidei. Guideper il riconoscimento delle specie animali delle acque lagunari e costiere italiane, AQ/1/96, Consiglio Nazionale delle Ricerche, Genova 5: 1–187.</source></mixed-citation></ref><ref id="B15"><mixed-citation xmlns:xlink="http://www.w3.org/1999/xlink" xlink:type="simple"><person-group><name name-style="western"><surname>Imajima</surname><given-names>M</given-names></name></person-group> (<year>1979</year>)<article-title> Serpulidae (Annelida, Polychaeta) collected around Cape Shionomisaki, Kii Peninsula.</article-title><source>Memories of the National Science Museum, Tokyo </source><volume>12</volume>: <fpage>159</fpage>-<lpage>183</lpage>.</mixed-citation></ref><ref id="B27"><mixed-citation xmlns:xlink="http://www.w3.org/1999/xlink" xlink:type="simple"><person-group><name name-style="western"><surname>Wu</surname><given-names>BL</given-names></name><name name-style="western"><surname>Sun</surname><given-names>R</given-names></name><name name-style="western"><surname>Chen</surname><given-names>M</given-names></name></person-group> (<year>1979</year>)<article-title> Two new species of the Polychaeta from the South China Sea.</article-title><source>Oceanic Selections </source><volume>2</volume> (<issue>2</issue>): <fpage>89</fpage>-<lpage>94</lpage>.</mixed-citation></ref><ref id="B1"><mixed-citation xmlns:xlink="http://www.w3.org/1999/xlink" xlink:type="simple"><person-group><name name-style="western"><surname>Augener</surname><given-names>H</given-names></name></person-group> (<year>1914</year>)<article-title> Polychaeta. II. Sedentaria. Michaelsen, W. &amp; Hartmeyer, R.</article-title><source>Die fauna Südwest-Australiens, </source><volume>5</volume> (<issue>1</issue>): <fpage>1</fpage>-<lpage>170</lpage>.</mixed-citation></ref><ref id="B16"><mixed-citation xmlns:xlink="http://www.w3.org/1999/xlink" xlink:type="simple"><person-group><name name-style="western"><surname>Imajima</surname><given-names>M</given-names></name></person-group> (<year>1982</year>)<article-title> Serpulinae (Polychaetous Annelids) from the Palau and Yap Islands, Micronesia.</article-title><source>Proceedings of the Japanese Society Systematic Zoology </source><volume>23</volume>: <fpage>37</fpage>-<lpage>55</lpage>.</mixed-citation></ref><ref id="B17"><mixed-citation xmlns:xlink="http://www.w3.org/1999/xlink" xlink:type="simple"><person-group><name name-style="western"><surname>Imajima</surname><given-names>M</given-names></name><name name-style="western"><surname>ten Hove</surname><given-names>HA</given-names></name></person-group> (<year>1984</year>)<article-title> Serpulinae (Annelida, Polychaeta) from the Truk Islands, Ponape and Majuro Atoll, with some other new Indo-Pacific records.</article-title><source>Proceedings of the Japanese Society Systematic Zoology </source><volume>27</volume>: <fpage>35</fpage>-<lpage>66</lpage>.</mixed-citation></ref><ref id="B18"><mixed-citation xmlns:xlink="http://www.w3.org/1999/xlink" xlink:type="simple"><!--PageBreak--><person-group><name name-style="western"><surname>Imajima</surname><given-names>M</given-names></name><name name-style="western"><surname>ten Hove</surname><given-names>HA</given-names></name></person-group> (<year>1986</year>)<article-title> Serpulinae (Annelida, Polychaeta) from Nauru, the Gilbert Islands (Kiribati) and the Solomon Islands.</article-title><source>Proceedings of the Japanese Society Systematic Zoology </source><volume>32</volume>: <fpage>1</fpage>-<lpage>16</lpage>.</mixed-citation></ref><ref id="B26"><mixed-citation xmlns:xlink="http://www.w3.org/1999/xlink" xlink:type="simple"><person-group><name name-style="western"><surname>Willey</surname><given-names>A</given-names></name></person-group> (<year>1905</year>)<source> Report on the Polychaeta collected by Professor Herdman, at Ceylon, in 1902. In Herdman, W.A. Report to the government of Ceylon on the pearl oyster fisheries of the Gulf of Manaar. London, Royal Society, 4, Supplement Report 30: 243–324.</source></mixed-citation></ref><ref id="B14"><mixed-citation xmlns:xlink="http://www.w3.org/1999/xlink" xlink:type="simple"><person-group><name name-style="western"><surname>Imajima</surname><given-names>M</given-names></name></person-group> (<year>1977</year>)<article-title> Serpulidae (Annelida, Polychaeta) collected around Chichi-jima (Ogasawara Islands).</article-title><source>Memories of the National Science Museum, Tokyo </source><volume>10</volume>: <fpage>89</fpage>-<lpage>111</lpage>.</mixed-citation></ref><ref id="B21"><mixed-citation xmlns:xlink="http://www.w3.org/1999/xlink" xlink:type="simple"><person-group><name name-style="western"><surname>Pillai</surname><given-names>TG</given-names></name></person-group> (<year>2009</year>)<article-title> Description of new serpulid polychaetes from the Kimberleys of Australia and discussion of Australian and Indo-West Pacific species of <italic>Spirobranchus</italic> and superficially similar taxa.</article-title><source>Records of the Australian Museum </source><volume>61</volume> (<issue>2</issue>): <fpage>93</fpage>-<lpage>199</lpage>. doi: <ext-link ext-link-type="uri" xlink:href="http://dx.doi.org/10.3853/j.0067-1975.61.2009.1489" xlink:type="simple">10.3853/j.0067-1975.61.2009.1489</ext-link></mixed-citation></ref><ref id="B29"><mixed-citation xmlns:xlink="http://www.w3.org/1999/xlink" xlink:type="simple"><person-group><name name-style="western"><surname>Zibrowius</surname><given-names>H</given-names></name></person-group> (<year>1973</year>)<source> Serpulidae (Annelida Polychaeta) des côtes Ouest de l’Afrique et des archipels voisins. Annales Musee Royal de l’Afrique Centrale, Belgique, series 8, Sciences Zoologiques (208): 1–93.</source></mixed-citation></ref></ref-list></tp:taxon-treatment>
