# Supplementary material for: Serpula and Spiraserpula (Polychaeta, Serpulidae) from the Tropical Western Atlantic and Gulf of Guinea
Source: Zookeys. 2012 May 30;(198):1–23. doi: 10.3897/zookeys.198.3030 (PMC3368254; doi:10.3897/zookeys.198.3030)
Supplement: XML Treatment for Spiraserpula karpatensis [file zookeys.198.3030-treatment5.xml]

<!DOCTYPE tp:taxon-treatment
  PUBLIC "-//TaxonX//DTD Taxonomic Treatment Publishing DTD v0 20100105//EN" "tax-treatment-NSO.dtd">
<tp:taxon-treatment xmlns:tp="http://www.plazi.org/taxpub"><tp:treatment-meta><mixed-citation publication-type="journal"><person-group><name><surname>Bastida-Zavala</surname><given-names>Rolando</given-names></name></person-group><article-title>
                    <italic>Serpula</italic> and 
                    <italic>Spiraserpula</italic> (Polychaeta, Serpulidae) from the Tropical Western Atlantic and Gulf of Guinea</article-title><source>Zookeys</source><day>30</day><month>5</month><year>2012</year><volume>2012</volume><issue>198</issue><fpage>1</fpage><lpage>23</lpage><pub-id pub-id-type="doi">10.3897/zookeys.198.3030</pub-id></mixed-citation></tp:treatment-meta><tp:nomenclature><tp:taxon-name>
                            <tp:taxon-name-part taxon-name-part-type="genus">Spiraserpula</tp:taxon-name-part>
                            <tp:taxon-name-part taxon-name-part-type="species">karpatensis</tp:taxon-name-part>
                        <object-id xmlns:xlink="http://www.w3.org/1999/xlink" xlink:type="simple">http://species-id.net/wiki/Spiraserpula_karpatensis</object-id>
								</tp:taxon-name><tp:taxon-authority>Pillai &amp; ten Hove, 1994</tp:taxon-authority><xref ref-type="fig" rid="F7">Figs 7E–F</xref><xref ref-type="fig" rid="F8">8</xref><tp:nomenclature-citation-list><tp:nomenclature-citation><tp:taxon-name>Spiraserpula karpatensis</tp:taxon-name><comment> Pillai &amp; ten Hove 1994:64–65, Figs 3N, 11A–K.</comment></tp:nomenclature-citation></tp:nomenclature-citation-list></tp:nomenclature><tp:treatment-sec sec-type="Type locality"><title>Type locality.</title><p>Karpata, Bonaire.</p></tp:treatment-sec><tp:treatment-sec sec-type="Material examined"><title>Material examined.</title><p><bold>Venezuela.</bold> One incomplete specimen and one empty tube (UMML 22.1055), RV Pillsbury, cruise 6806, sta. 745, North of Los Roques Islands, <named-content xmlns:xlink="http://www.w3.org/1999/xlink" content-type="dwc:verbatimCoordinates" xlink:type="simple">11°58'N, 66°50'W</named-content>, 10-feet otter trawl, 65 m, July 24, 1968.</p></tp:treatment-sec><tp:treatment-sec sec-type="Description"><title>Description.</title><p>Empty tube larger (<xref ref-type="fig" rid="F7">Fig. 7E</xref>) than occupied one attached to empty tubes of <italic><tp:taxon-name>Spiraserpula ypsilon</tp:taxon-name></italic>. Tubes sinuous or spiraled, with two internal ridges: mid-dorsal one smooth, mid-ventral one serrated (<xref ref-type="fig" rid="F7">Fig. 7E</xref>). Both tubes white, internal and externally (<xref ref-type="fig" rid="F7">Fig. 7E</xref>). The branchial crown and thorax of incomplete specimen is missing. Abdomen partially transparent, with double packets of gametes in each segment (<xref ref-type="fig" rid="F7">Fig. 7F</xref>).</p></tp:treatment-sec><tp:treatment-sec sec-type="Distribution"><title>Distribution.</title><p>Eastern Caribbean. Bonaire, Curaçao and Los Roques Islands.</p></tp:treatment-sec><tp:treatment-sec sec-type="Ecology"><title>Ecology.</title><p>Sublittoral, 65 m. On coral debris. <xref ref-type="bibr" rid="B22">Pillai and ten Hove (1994)</xref> recorded the species from depths of 10–30 m. The sample also contained two <italic><tp:taxon-name>Spiraserpula</tp:taxon-name></italic> species: <italic><tp:taxon-name>Spiraserpula ypsilon</tp:taxon-name></italic> and <italic><tp:taxon-name>Spiraserpula</tp:taxon-name></italic> sp., a chaetopterid tube, a lumbrinerid and several empty tubes of serpulids resembling <italic><tp:taxon-name>Protula</tp:taxon-name></italic> and <italic><tp:taxon-name>Vermiliopsis</tp:taxon-name></italic>.</p></tp:treatment-sec><tp:treatment-sec sec-type="Remarks"><title>Remarks.</title><p><italic><tp:taxon-name>Spiraserpula karpatensis</tp:taxon-name></italic> resembles <italic><tp:taxon-name>Spiraserpula caribensis</tp:taxon-name></italic> with regard to the dorsal and ventral ridges (<xref ref-type="fig" rid="F7">Fig. 7C, E</xref>); however, <italic><tp:taxon-name>Spiraserpula karpatensis</tp:taxon-name></italic> does not possess pinkish tubes unlike <italic><tp:taxon-name>Spiraserpula caribensis</tp:taxon-name></italic>.</p></tp:treatment-sec><tp:treatment-sec><!--Section generated to contain objects referenced in tp:taxon-treatment.--><fig id="F7" position="float" orientation="portrait"><label>Figure 7.</label><caption><p><bold>A-D</bold>: <italic><tp:taxon-name>Spiraserpula caribensis</tp:taxon-name></italic>, from Cozumel, UMAR-Poly 110 <bold>A</bold> complete tube <bold>B–C</bold> internal surface of the tube and detail of ventral internal ridge <bold>D</bold> other specimen with lateral internal ridges <bold>E–F</bold> <italic><tp:taxon-name>Spiraserpula karpatensis</tp:taxon-name></italic>, from Los Roques Islands, UMML 22.1055 <bold>E</bold> detail of the mouth tube <bold>F</bold> abdomen with gametes <bold>G–L</bold> <italic><tp:taxon-name>Spiraserpula ypsilon</tp:taxon-name></italic>, from Trinidad and Tobago, UMML 22.1059 <bold>G</bold> collar chaetae; from Bahamas, UMML 22.1056 <bold>H</bold> tube attached to <italic><tp:taxon-name>Pseudovermilia fuscostriata</tp:taxon-name></italic>; from Trinidad and Tobago, UMML 22.1059 <bold>I</bold> tube; from Honduras, UMML 22.1057 <bold>J–K</bold> tube in cross section <bold>L</bold> tube in longitudinal section <bold>M–N</bold> <italic><tp:taxon-name>Spiraserpula</tp:taxon-name></italic> sp., from Los Roques Islands, UMML 22.1060 <bold>M–N</bold> operculum, lateral and aboral views.</p></caption><graphic xmlns:xlink="http://www.w3.org/1999/xlink" xlink:href="ZooKeys-198-001-g007.jpg" position="float" orientation="portrait" xlink:type="simple"/></fig><fig id="F8" position="float" orientation="portrait"><label>Figure 8.</label><caption><p>Distribution of <italic><tp:taxon-name>Spiraserpula caribensis</tp:taxon-name></italic>, <italic><tp:taxon-name>Spiraserpula karpatensis</tp:taxon-name></italic>, <italic><tp:taxon-name>Spiraserpula ypsilon</tp:taxon-name></italic> and ?<italic><tp:taxon-name>Spiraserpula</tp:taxon-name></italic> sp. Closed symbols denote examined material, open symbols literature records.</p></caption><graphic xmlns:xlink="http://www.w3.org/1999/xlink" xlink:href="ZooKeys-198-001-g008.jpg" position="float" orientation="portrait" xlink:type="simple"/></fig></tp:treatment-sec><ref-list><ref id="B22"><mixed-citation xmlns:xlink="http://www.w3.org/1999/xlink" xlink:type="simple"><person-group><name name-style="western"><surname>Pillai</surname><given-names>TG</given-names></name><name name-style="western"><surname>ten Hove</surname><given-names>HA</given-names></name></person-group> (<year>1994</year>)<article-title> On recent species of <italic>Spiraserp</italic><italic>ula</italic> Regenhardt, 1961, a serpulid polychaete genus hitherto known only from Cretaceous and Tertiary fossils.</article-title><source>Bulletin of the Natural History Museum, London, Zoology Series </source><volume>60</volume> (<issue>1</issue>): <fpage>39</fpage>-<lpage>104</lpage>.</mixed-citation></ref></ref-list></tp:taxon-treatment>
