# Supplementary material for: Serpula and Spiraserpula (Polychaeta, Serpulidae) from the Tropical Western Atlantic and Gulf of Guinea
Source: Zookeys. 2012 May 30;(198):1–23. doi: 10.3897/zookeys.198.3030 (PMC3368254; doi:10.3897/zookeys.198.3030)
Supplement: XML Treatment for Spiraserpula ypsilon [file zookeys.198.3030-treatment6.xml]

<!DOCTYPE tp:taxon-treatment
  PUBLIC "-//TaxonX//DTD Taxonomic Treatment Publishing DTD v0 20100105//EN" "tax-treatment-NSO.dtd">
<tp:taxon-treatment xmlns:tp="http://www.plazi.org/taxpub"><tp:treatment-meta><mixed-citation publication-type="journal"><person-group><name><surname>Bastida-Zavala</surname><given-names>Rolando</given-names></name></person-group><article-title>
                    <italic>Serpula</italic> and 
                    <italic>Spiraserpula</italic> (Polychaeta, Serpulidae) from the Tropical Western Atlantic and Gulf of Guinea</article-title><source>Zookeys</source><day>30</day><month>5</month><year>2012</year><volume>2012</volume><issue>198</issue><fpage>1</fpage><lpage>23</lpage><pub-id pub-id-type="doi">10.3897/zookeys.198.3030</pub-id></mixed-citation></tp:treatment-meta><tp:nomenclature><tp:taxon-name>
                            <tp:taxon-name-part taxon-name-part-type="genus">Spiraserpula</tp:taxon-name-part>
                            <tp:taxon-name-part taxon-name-part-type="species">ypsilon</tp:taxon-name-part>
                        <object-id xmlns:xlink="http://www.w3.org/1999/xlink" xlink:type="simple">http://species-id.net/wiki/Spiraserpula_ypsilon</object-id>
								</tp:taxon-name><tp:taxon-authority>Pillai &amp; ten Hove, 1994</tp:taxon-authority><xref ref-type="fig" rid="F7">Figs 7G–L</xref><xref ref-type="fig" rid="F8">8</xref><tp:nomenclature-citation-list><tp:nomenclature-citation><tp:taxon-name>Spiraserpula ypsilon</tp:taxon-name><comment> Pillai &amp; ten Hove 1994:56–60, Figs 6A–K, 7A–T, 34G, Pl. 1B.</comment></tp:nomenclature-citation></tp:nomenclature-citation-list></tp:nomenclature><tp:treatment-sec sec-type="Type locality"><title>Type locality.</title><p>Brava, Cape Verde Islands.</p></tp:treatment-sec><tp:treatment-sec sec-type="Material examined"><title>Material examined.</title><p><bold>Bahamas.</bold> Two empty tubes (UMML 22.1056), RV Gerda, cruise 6804, sta. 983, North of Elbow Cay, Bahamas, <named-content xmlns:xlink="http://www.w3.org/1999/xlink" content-type="dwc:verbatimCoordinates" xlink:type="simple">24°05'N, 80°20'W</named-content>, triangle dredge, 216 m, March 5, 1968). <bold>Honduras.</bold> One specimen (UMML 22.1057), RV Pillsbury, cruise 6802, sta. 629, Southwest of Honduras Cape, <named-content xmlns:xlink="http://www.w3.org/1999/xlink" content-type="dwc:verbatimCoordinates" xlink:type="simple">15°58'N, 86°09'W</named-content>, 41-feet otter trawl, 40 m, March 21, 1968. <bold>Venezuela.</bold> Two empty tubes (UMML 22.1058), RV Pillsbury, cruise 6806, sta. 745, North of Los Roques Islands, <named-content xmlns:xlink="http://www.w3.org/1999/xlink" content-type="dwc:verbatimCoordinates" xlink:type="simple">11°58'N, 66°50'W</named-content>, 10-feet otter trawl, 65 m, July 24, 1968. <bold>Trinidad and Tobago.</bold> One specimen (UMML 22.1059), one specimen (UMAR-Poly 111), RV Pillsbury, cruise 6907, sta. 840, East of Trinidad Island, <named-content xmlns:xlink="http://www.w3.org/1999/xlink" content-type="dwc:verbatimCoordinates" xlink:type="simple">10°40'N, 60°37'W</named-content>, 10-feet otter trawl, 33 m, sponges, July 1, 1969.</p></tp:treatment-sec><tp:treatment-sec sec-type="Description"><title>Description.</title><p>One specimen (UMML 22.1058) attached to tube of <italic><tp:taxon-name>Spiraserpula karpatensis</tp:taxon-name></italic> and another (UMML 22.1056) attached to <italic><tp:taxon-name>Pseudovermilia fuscostriata</tp:taxon-name></italic> tube (<xref ref-type="fig" rid="F7">Fig. 7H</xref>). Tubes sinuous or strongly spiraled (<xref ref-type="fig" rid="F7">Fig. 7H</xref>); in another the tube forms a very tight cylindrical spiral (<xref ref-type="fig" rid="F7">Fig. 7I</xref>). Tubes with two internal longitudinal ridges: mid-dorsal one serrated, mid-ventral one Y-shaped (<xref ref-type="fig" rid="F7">Fig. 7J–L</xref>); sometimes, along length of tube, Y-shaped ridge changes to smooth ridge. Tubes white (<xref ref-type="fig" rid="F7">Fig. 7H–I</xref>). Body pale to dark brown (preserved material only). Worms damaged. Branchial crown with 5–6 radioles by branchial lobe. Collar damaged, lobes could not be observed. Bayonet chaetae with 3–4 blunt teeth (<xref ref-type="fig" rid="F7">Fig. 7G</xref>); hooded (capillary) chaetae present. Thorax with seven chaetigers, including collar chaetae. Abdomen damaged.</p></tp:treatment-sec><tp:treatment-sec sec-type="Distribution"><title>Distribution.</title><p>Caribbean, Florida and Pacific of Panama.<!--PageBreak--></p></tp:treatment-sec><tp:treatment-sec sec-type="Ecology"><title>Ecology.</title><p>Sublittoral, 33–216 m. On coral debris. <xref ref-type="bibr" rid="B22">Pillai and ten Hove (1994)</xref> recorded the species from 0.5 to 200 m. In the same samples studied there were other serpulids: <italic><tp:taxon-name>Spiraserpula karpatensis</tp:taxon-name></italic>, <italic><tp:taxon-name>Spiraserpula</tp:taxon-name></italic> sp., <italic><tp:taxon-name>Hydroides gairacensis</tp:taxon-name></italic>, <italic><tp:taxon-name>Hydroides</tp:taxon-name></italic> sp. 1, <italic><tp:taxon-name>Pomatostegus stellatus</tp:taxon-name></italic>, <italic><tp:taxon-name>Protula</tp:taxon-name></italic> sp., <italic><tp:taxon-name>Pseudovermilia fuscostriata</tp:taxon-name></italic>, <italic><tp:taxon-name>Pseudovermilia occidentalis</tp:taxon-name></italic>, <italic><tp:taxon-name>Salmacina huxleyi</tp:taxon-name></italic>, <italic><tp:taxon-name>Serpula vossae</tp:taxon-name></italic> sp. n., <italic><tp:taxon-name>Vermiliopsis annulata</tp:taxon-name></italic>, a chaetopterid tube, and other polychaetes: a lumbrinerid, several syllids, sipunculids and a vermetid shell.</p></tp:treatment-sec><tp:treatment-sec sec-type="Remarks"><title>Remarks.</title><p><italic><tp:taxon-name>Spiraserpula ypsilon</tp:taxon-name></italic>is very similar to <italic><tp:taxon-name>Spiraserpula paraypsilon</tp:taxon-name></italic> Pillai &amp; ten Hove, 1994, described from the Netherlands Antilles, mainly with regard to the internal ridges of the tube. However, some differences separate both species, mainly the absence of lateral tubercles in the thoracic uncini in <italic><tp:taxon-name>Spiraserpula ypsilon</tp:taxon-name></italic>, characteristic of <italic><tp:taxon-name>Spiraserpula paraypsilon</tp:taxon-name></italic>; additionally, <italic><tp:taxon-name>Spiraserpula ypsilon</tp:taxon-name></italic>has fewer radioles (6–7) than <italic><tp:taxon-name>Spiraserpula paraypsilon</tp:taxon-name></italic> (11).</p></tp:treatment-sec><tp:treatment-sec><!--Section generated to contain objects referenced in tp:taxon-treatment.--><fig id="F7" position="float" orientation="portrait"><label>Figure 7.</label><caption><p><bold>A-D</bold>: <italic><tp:taxon-name>Spiraserpula caribensis</tp:taxon-name></italic>, from Cozumel, UMAR-Poly 110 <bold>A</bold> complete tube <bold>B–C</bold> internal surface of the tube and detail of ventral internal ridge <bold>D</bold> other specimen with lateral internal ridges <bold>E–F</bold> <italic><tp:taxon-name>Spiraserpula karpatensis</tp:taxon-name></italic>, from Los Roques Islands, UMML 22.1055 <bold>E</bold> detail of the mouth tube <bold>F</bold> abdomen with gametes <bold>G–L</bold> <italic><tp:taxon-name>Spiraserpula ypsilon</tp:taxon-name></italic>, from Trinidad and Tobago, UMML 22.1059 <bold>G</bold> collar chaetae; from Bahamas, UMML 22.1056 <bold>H</bold> tube attached to <italic><tp:taxon-name>Pseudovermilia fuscostriata</tp:taxon-name></italic>; from Trinidad and Tobago, UMML 22.1059 <bold>I</bold> tube; from Honduras, UMML 22.1057 <bold>J–K</bold> tube in cross section <bold>L</bold> tube in longitudinal section <bold>M–N</bold> <italic><tp:taxon-name>Spiraserpula</tp:taxon-name></italic> sp., from Los Roques Islands, UMML 22.1060 <bold>M–N</bold> operculum, lateral and aboral views.</p></caption><graphic xmlns:xlink="http://www.w3.org/1999/xlink" xlink:href="ZooKeys-198-001-g007.jpg" position="float" orientation="portrait" xlink:type="simple"/></fig><fig id="F8" position="float" orientation="portrait"><label>Figure 8.</label><caption><p>Distribution of <italic><tp:taxon-name>Spiraserpula caribensis</tp:taxon-name></italic>, <italic><tp:taxon-name>Spiraserpula karpatensis</tp:taxon-name></italic>, <italic><tp:taxon-name>Spiraserpula ypsilon</tp:taxon-name></italic> and ?<italic><tp:taxon-name>Spiraserpula</tp:taxon-name></italic> sp. Closed symbols denote examined material, open symbols literature records.</p></caption><graphic xmlns:xlink="http://www.w3.org/1999/xlink" xlink:href="ZooKeys-198-001-g008.jpg" position="float" orientation="portrait" xlink:type="simple"/></fig></tp:treatment-sec><ref-list><ref id="B22"><mixed-citation xmlns:xlink="http://www.w3.org/1999/xlink" xlink:type="simple"><person-group><name name-style="western"><surname>Pillai</surname><given-names>TG</given-names></name><name name-style="western"><surname>ten Hove</surname><given-names>HA</given-names></name></person-group> (<year>1994</year>)<article-title> On recent species of <italic>Spiraserp</italic><italic>ula</italic> Regenhardt, 1961, a serpulid polychaete genus hitherto known only from Cretaceous and Tertiary fossils.</article-title><source>Bulletin of the Natural History Museum, London, Zoology Series </source><volume>60</volume> (<issue>1</issue>): <fpage>39</fpage>-<lpage>104</lpage>.</mixed-citation></ref></ref-list></tp:taxon-treatment>
