# Supplementary material for: Serpula and Spiraserpula (Polychaeta, Serpulidae) from the Tropical Western Atlantic and Gulf of Guinea
Source: Zookeys. 2012 May 30;(198):1–23. doi: 10.3897/zookeys.198.3030 (PMC3368254; doi:10.3897/zookeys.198.3030)
Supplement: XML Treatment for ?Spiraserpula sp. [file zookeys.198.3030-treatment7.xml]

<!DOCTYPE tp:taxon-treatment
  PUBLIC "-//TaxonX//DTD Taxonomic Treatment Publishing DTD v0 20100105//EN" "tax-treatment-NSO.dtd">
<tp:taxon-treatment xmlns:tp="http://www.plazi.org/taxpub"><tp:treatment-meta><mixed-citation publication-type="journal"><person-group><name><surname>Bastida-Zavala</surname><given-names>Rolando</given-names></name></person-group><article-title>
                    <italic>Serpula</italic> and 
                    <italic>Spiraserpula</italic> (Polychaeta, Serpulidae) from the Tropical Western Atlantic and Gulf of Guinea</article-title><source>Zookeys</source><day>30</day><month>5</month><year>2012</year><volume>2012</volume><issue>198</issue><fpage>1</fpage><lpage>23</lpage><pub-id pub-id-type="doi">10.3897/zookeys.198.3030</pub-id></mixed-citation></tp:treatment-meta><tp:nomenclature><tp:taxon-name>
                            <tp:taxon-name-part taxon-name-part-type="genus">?Spiraserpula</tp:taxon-name-part>
                            <tp:taxon-name-part taxon-name-part-type="species">sp.</tp:taxon-name-part>
                        </tp:taxon-name><xref ref-type="fig" rid="F7">Figs 7M–N</xref><xref ref-type="fig" rid="F8">8</xref></tp:nomenclature><tp:treatment-sec sec-type="Material examined"><title>Material examined.</title><p><bold>Venezuela.</bold> One specimen (UMML 22.1060), RV Pillsbury, cruise 6806, sta. 745, North of Los Roques Islands, <named-content xmlns:xlink="http://www.w3.org/1999/xlink" content-type="dwc:verbatimCoordinates" xlink:type="simple">11°58'N, 66°50'W</named-content>, 10-feet otter trawl, 65 m, July 24, 1968.</p></tp:treatment-sec><tp:treatment-sec sec-type="Description"><title>Description.</title><p>Tube attached to a chaetopterid tube, is white and lacks any internal ridges characteristic of <italic><tp:taxon-name>Spiraserpula</tp:taxon-name></italic>. External surface with granular appearance, internally smooth. Body white, fragmented and damaged but complete. Branchial crown with nine radioles per lobe; lacking inter-radiolar membrane.</p><p>Peduncle smooth, inserted in right lobe, with well-defined constriction between it and operculum (<xref ref-type="fig" rid="F7">Figs 7M</xref>). Pseudoperculum club-shaped. Operculum is zygomorphic; with a conspicuous bulbous basal part above constriction (<xref ref-type="fig" rid="F7">Fig. 7M</xref>). Interradial grooves 1/3 of funnel length; 19 radii with rounded tips (<xref ref-type="fig" rid="F7">Fig. 7N</xref>); inner surface smooth (<xref ref-type="fig" rid="F7">Fig. 7N</xref>).</p><p>Collar damaged, lobes could not be observed. Bayonet chaetae with 2–3 sharp-elongate teeth; hooded (capillary) chaetae present. Thorax with eight chaetigers, including collar chaetae. Abdomen damaged, with approximately 61 segments, a distinct achaetous region absent between the thorax and abdomen.</p></tp:treatment-sec><tp:treatment-sec sec-type="Distribution"><title>Distribution.</title><p>Only recorded from Los Roques Islands, Venezuela.</p></tp:treatment-sec><tp:treatment-sec sec-type="Ecology"><title>Ecology.</title><p>Sublittoral, 65 m. The same sample contained other serpulids: <italic><tp:taxon-name>Spiraserpula karpatensis</tp:taxon-name></italic>, <italic><tp:taxon-name>Spiraserpula ypsilon</tp:taxon-name></italic>, several empty tubes of serpulids resembling <italic><tp:taxon-name>Protula</tp:taxon-name></italic> and <italic><tp:taxon-name>Vermiliopsis</tp:taxon-name></italic>, a chaetopterid tube, and a lumbrinerid.</p></tp:treatment-sec><tp:treatment-sec sec-type="Remarks"><title>Remarks.</title><p>Most of the tube belonging to this specimen is missing and the remaining fragments lacked the internal ridges characteristic of <italic><tp:taxon-name>Spiraserpula</tp:taxon-name></italic>. The operculum of this <italic><tp:taxon-name>Spiraserpula</tp:taxon-name></italic> sp. resembles that of <italic><tp:taxon-name>Spiraserpula karpatensis</tp:taxon-name></italic>, <italic><tp:taxon-name>Spiraserpula plaiae</tp:taxon-name></italic> Pillai &amp; ten Hove, 1994 and <italic><tp:taxon-name>Spiraserpula sumbensis</tp:taxon-name></italic> Pillai &amp; ten Hove, 1994; the former two are from Caribbean and the latter is from Indonesia. Due to the loss of the rest of the tube the present specimen cannot be assigned to species. It may be a juvenile stage of another genus, such as <italic><tp:taxon-name>Crucigera</tp:taxon-name></italic> or <italic><tp:taxon-name>Serpula</tp:taxon-name></italic>.</p></tp:treatment-sec><tp:treatment-sec><!--Section generated to contain objects referenced in tp:taxon-treatment.--><fig id="F7" position="float" orientation="portrait"><label>Figure 7.</label><caption><p><bold>A-D</bold>: <italic><tp:taxon-name>Spiraserpula caribensis</tp:taxon-name></italic>, from Cozumel, UMAR-Poly 110 <bold>A</bold> complete tube <bold>B–C</bold> internal surface of the tube and detail of ventral internal ridge <bold>D</bold> other specimen with lateral internal ridges <bold>E–F</bold> <italic><tp:taxon-name>Spiraserpula karpatensis</tp:taxon-name></italic>, from Los Roques Islands, UMML 22.1055 <bold>E</bold> detail of the mouth tube <bold>F</bold> abdomen with gametes <bold>G–L</bold> <italic><tp:taxon-name>Spiraserpula ypsilon</tp:taxon-name></italic>, from Trinidad and Tobago, UMML 22.1059 <bold>G</bold> collar chaetae; from Bahamas, UMML 22.1056 <bold>H</bold> tube attached to <italic><tp:taxon-name>Pseudovermilia fuscostriata</tp:taxon-name></italic>; from Trinidad and Tobago, UMML 22.1059 <bold>I</bold> tube; from Honduras, UMML 22.1057 <bold>J–K</bold> tube in cross section <bold>L</bold> tube in longitudinal section <bold>M–N</bold> <italic><tp:taxon-name>Spiraserpula</tp:taxon-name></italic> sp., from Los Roques Islands, UMML 22.1060 <bold>M–N</bold> operculum, lateral and aboral views.</p></caption><graphic xmlns:xlink="http://www.w3.org/1999/xlink" xlink:href="ZooKeys-198-001-g007.jpg" position="float" orientation="portrait" xlink:type="simple"/></fig><fig id="F8" position="float" orientation="portrait"><label>Figure 8.</label><caption><p>Distribution of <italic><tp:taxon-name>Spiraserpula caribensis</tp:taxon-name></italic>, <italic><tp:taxon-name>Spiraserpula karpatensis</tp:taxon-name></italic>, <italic><tp:taxon-name>Spiraserpula ypsilon</tp:taxon-name></italic> and ?<italic><tp:taxon-name>Spiraserpula</tp:taxon-name></italic> sp. Closed symbols denote examined material, open symbols literature records.</p></caption><graphic xmlns:xlink="http://www.w3.org/1999/xlink" xlink:href="ZooKeys-198-001-g008.jpg" position="float" orientation="portrait" xlink:type="simple"/></fig></tp:treatment-sec></tp:taxon-treatment>
